# Supplementary material for: C-type lectin receptor expression is a hallmark of neutrophils infiltrating the skin in epidermolysis bullosa acquisita
Source: Front Immunol. 2023 Sep 20;14:1266359. doi: 10.3389/fimmu.2023.1266359 (PMC10548123; doi:10.3389/fimmu.2023.1266359)
Supplement: Supplementary Table 1 — Differentially expressed genes between EBA and control blood neutrophils. [file Table_1.xlsx]

## Sheet: DEGs_Upregulated_Skin_Clean_Sig
	p_val	avg_log2FC	pct.1	pct.2	p_val_adj
Cxcl2	2.85565e-288	2.48272	0.988	0.114	3.35282e-284
Ccl3	3.21138e-241	1.98466	0.86	0.012	3.77049e-237
Ccl4	2.40032e-178	1.81106	0.714	0.027	2.81821e-174
Slc7a11	2.98512e-260	1.74515	0.967	0.281	3.50483e-256
Cxcl3	3.84783e-171	1.70353	0.671	0	4.51774e-167
Acod1	5.67738e-239	1.69966	0.933	0.285	6.66581e-235
Cd14	5.56853e-262	1.58613	0.987	0.515	6.53801e-258
Spp1	5.81156e-121	1.47469	0.54	0.021	6.82336e-117
Ccrl2	8.60569e-179	1.46918	0.699	0.007	1.01039e-174
Bcl2l11	6.32816e-202	1.41045	0.815	0.103	7.42989e-198
Lgals7	3.26088e-229	1.39853	0.825	0	3.8286e-225
Krt10	4.20946e-226	1.39374	0.822	0.005	4.94233e-222
Zeb2	4.81993e-191	1.38878	0.811	0.145	5.65908e-187
Hcar2	1.26102e-183	1.38584	0.809	0.177	1.48056e-179
Hilpda	1.3649e-154	1.35274	0.633	0.011	1.60253e-150
Cstb	4.37536e-173	1.32913	0.841	0.385	5.13711e-169
Tnfrsf1b	1.0768e-184	1.32644	0.844	0.276	1.26428e-180
Hmox1	8.70855e-119	1.32045	0.758	0.444	1.02247e-114
Calm4	1.57878e-205	1.29778	0.765	0	1.85364e-201
Cd274	1.20173e-167	1.27854	0.689	0.033	1.41095e-163
Marcksl1	3.58374e-163	1.27397	0.822	0.371	4.20767e-159
Il1rn	3.54408e-151	1.2597	0.799	0.354	4.1611e-147
Sod2	2.84226e-135	1.25952	0.688	0.164	3.33709e-131
Krt14	2.63733e-195	1.24693	0.738	0	3.09649e-191
Basp1	1.28494e-134	1.24516	0.756	0.307	1.50865e-130
Gadd45b	4.00073e-134	1.20756	0.78	0.404	4.69726e-130
Sqstm1	3.00935e-132	1.17945	0.714	0.229	3.53327e-128
Nfkbia	9.5175e-177	1.14456	0.896	0.703	1.11745e-172
Ptafr	1.33334e-176	1.13698	0.867	0.46	1.56547e-172
Slc3a2	3.67925e-131	1.13222	0.649	0.114	4.31981e-127
Ets2	9.24198e-156	1.11278	0.824	0.383	1.0851e-151
Plin2	6.5625e-152	1.08584	0.835	0.532	7.70503e-148
Nlrp3	1.72788e-115	1.0831	0.693	0.25	2.0287e-111
Tgoln1	5.43862e-125	1.06518	0.695	0.224	6.38549e-121
Cdkn1a	2.80007e-130	1.06106	0.558	0.01	3.28756e-126
Krt1	1.40892e-153	1.04918	0.619	0	1.65421e-149
Tnfaip3	2.97917e-121	1.04892	0.54	0.019	3.49784e-117
Ninj1	2.19125e-151	1.04779	0.828	0.429	2.57274e-147
Ccnl1	6.0354e-143	1.0393	0.789	0.356	7.08616e-139
Traf1	1.84825e-122	1.03919	0.531	0.009	2.17003e-118
Sgms2	5.39792e-159	1.03365	0.845	0.487	6.3377e-155
Ppp1r15a	3.61901e-130	1.02088	0.58	0.03	4.24908e-126
Clec4d	3.48751e-249	1.01921	0.986	0.742	4.09468e-245
Krt16	3.52234e-148	1.01767	0.602	0	4.13558e-144
Ifrd1	4.87847e-101	1.01589	0.706	0.384	5.72781e-97
Bcl2a1b	4.37812e-107	1.01533	0.502	0.027	5.14035e-103
Ctsb	7.93887e-153	1.01438	0.844	0.502	9.32103e-149
Slc15a3	2.28631e-143	1.00714	0.795	0.388	2.68436e-139
Pim1	2.08955e-172	1.00543	0.9	0.646	2.45334e-168
Tnf	6.45345e-73	1.00063	0.479	0.114	7.57699e-69
Smox	1.15312e-152	0.999943	0.834	0.451	1.35388e-148
Rab20	2.67198e-119	0.991498	0.705	0.274	3.13717e-115
Bhlhe40	2.10804e-120	0.982266	0.546	0.027	2.47505e-116
Vps37b	3.5617e-104	0.974012	0.601	0.149	4.18179e-100
Tgif1	2.06212e-131	0.972394	0.554	0.004	2.42114e-127
Vmp1	6.39766e-124	0.970799	0.767	0.395	7.51149e-120
Sema4d	5.84811e-109	0.970422	0.698	0.306	6.86626e-105
Nfkbiz	4.80444e-102	0.970261	0.731	0.414	5.64089e-98
Spag9	8.92207e-121	0.969444	0.726	0.315	1.04754e-116
Ptgs2	6.52209e-96	0.96855	0.445	0.011	7.65758e-92
Mapkapk2	1.21608e-136	0.967328	0.806	0.48	1.4278e-132
Ier3	3.04623e-144	0.964144	0.856	0.539	3.57658e-140
Clec4e	8.67664e-210	0.960389	0.948	0.823	1.01872e-205
Jun	1.8468e-87	0.954969	0.629	0.258	2.16833e-83
Rgcc	6.17179e-90	0.944844	0.554	0.14	7.2463e-86
Il1b	9.48947e-158	0.938286	0.94	0.602	1.11416e-153
Gla	8.15609e-118	0.929623	0.546	0.035	9.57607e-114
G0s2	6.07872e-91	0.9245	0.761	0.617	7.13703e-87
Rilpl2	7.33766e-93	0.919011	0.611	0.218	8.61514e-89
Irak2	5.39804e-108	0.91438	0.568	0.089	6.33784e-104
Rnf149	2.33425e-220	0.913406	0.974	0.789	2.74064e-216
Tnfrsf23	1.64729e-109	0.911841	0.535	0.048	1.93408e-105
Ankrd33b	2.18289e-117	0.905702	0.776	0.466	2.56293e-113
Il1a	2.7004e-90	0.900751	0.406	0	3.17054e-86
Cflar	4.60127e-99	0.894555	0.718	0.441	5.40235e-95
Hspa5	1.13137e-107	0.894524	0.739	0.398	1.32834e-103
Tgm2	7.75191e-100	0.885826	0.513	0.057	9.10152e-96
Tmem189	7.73624e-94	0.880754	0.659	0.301	9.08312e-90
Abca1	5.94551e-103	0.878377	0.491	0.027	6.98062e-99
Txnrd1	8.66726e-75	0.86815	0.547	0.195	1.01762e-70
Entpd1	2.13199e-113	0.866644	0.769	0.461	2.50317e-109
Atf3	4.64461e-93	0.860951	0.468	0.036	5.45323e-89
Antxr2	5.6128e-101	0.851261	0.733	0.47	6.58999e-97
BC100530	1.55908e-98	0.846939	0.645	0.115	1.83052e-94
Eea1	2.05754e-85	0.834042	0.518	0.112	2.41576e-81
Irak3	6.42921e-81	0.830922	0.581	0.219	7.54854e-77
Tnfrsf26	1.32428e-101	0.828108	0.464	0.011	1.55484e-97
Hif1a	6.51916e-100	0.820213	0.728	0.413	7.65414e-96
Rab7	8.75101e-173	0.814431	0.908	0.793	1.02746e-168
Sprr1b	8.98362e-105	0.806634	0.459	0	1.05477e-100
Skil	6.10763e-79	0.806338	0.56	0.192	7.17097e-75
Mefv	7.0063e-75	0.804526	0.553	0.192	8.2261e-71
Trem1	2.07139e-120	0.802781	0.809	0.579	2.43202e-116
Dusp16	2.00148e-81	0.797744	0.52	0.123	2.34994e-77
Igf1r	2.49621e-93	0.796826	0.756	0.563	2.9308e-89
Ehd1	4.60306e-131	0.795054	0.84	0.717	5.40445e-127
Arid5b	1.34559e-70	0.784932	0.521	0.177	1.57986e-66
Ubc	1.75251e-209	0.783366	0.959	0.917	2.05762e-205
Krtdap	1.55125e-99	0.782589	0.44	0	1.82132e-95
Pnrc1	6.64251e-139	0.782232	0.862	0.758	7.79897e-135
Tnip1	1.49252e-70	0.779588	0.514	0.166	1.75237e-66
Ell2	5.37033e-87	0.77801	0.511	0.094	6.3053e-83
Zfp36l1	1.24103e-72	0.776958	0.668	0.415	1.4571e-68
Ctsz	1.1329e-88	0.776589	0.734	0.524	1.33014e-84
F10	2.11593e-54	0.77615	0.427	0.125	2.48431e-50
Tes	6.81386e-72	0.770948	0.553	0.221	8.00015e-68
Dusp5	2.06281e-81	0.768262	0.451	0.057	2.42195e-77
Trib1	6.03425e-64	0.764664	0.562	0.27	7.08482e-60
N4bp1	2.91519e-79	0.764155	0.707	0.525	3.42272e-75
Nfkb1	1.96804e-63	0.760305	0.625	0.406	2.31067e-59
Icam1	1.73274e-75	0.758787	0.375	0.016	2.03441e-71
Nfe2l2	1.12137e-93	0.757207	0.748	0.535	1.3166e-89
1700017B05Rik	1.07069e-77	0.756319	0.452	0.067	1.2571e-73
Btg1	8.56502e-209	0.75179	0.979	0.875	1.00562e-204
Tra2a	8.27632e-61	0.749707	0.595	0.352	9.71722e-57
Ly6d	2.22667e-92	0.746595	0.428	0.009	2.61434e-88
Krt6a	9.20427e-94	0.746046	0.419	0	1.08067e-89
Neat1	2.6918e-146	0.742627	0.92	0.773	3.16045e-142
Rabgef1	1.60355e-76	0.729526	0.452	0.073	1.88273e-72
Rab11fip1	2.98173e-75	0.724232	0.704	0.517	3.50085e-71
Fas	1.46643e-63	0.723649	0.6	0.337	1.72174e-59
Pde4b	1.67672e-63	0.718644	0.491	0.159	1.96864e-59
Nr4a3	5.64376e-82	0.718445	0.374	0	6.62633e-78
Zc3h12a	1.58512e-62	0.717863	0.473	0.143	1.86109e-58
Maff	6.20368e-83	0.716701	0.386	0.005	7.28374e-79
Mbnl2	1.29853e-62	0.710364	0.635	0.416	1.5246e-58
Rasa2	2.76168e-60	0.706603	0.584	0.337	3.24249e-56
Snx20	9.4673e-91	0.696268	0.767	0.61	1.11156e-86
Fnip1	4.87624e-60	0.695983	0.5	0.193	5.72519e-56
Marcks	2.17395e-109	0.695048	0.853	0.689	2.55243e-105
Cebpb	4.68244e-226	0.6925	0.987	0.931	5.49765e-222
Fus	1.93436e-65	0.690908	0.632	0.383	2.27113e-61
Rbpj	1.98133e-56	0.688738	0.489	0.196	2.32628e-52
Eif4a1	3.90011e-58	0.688733	0.586	0.351	4.57912e-54
Dmkn	8.42907e-84	0.686527	0.381	0	9.89657e-80
Alcam	4.33808e-62	0.685365	0.459	0.128	5.09334e-58
Sh2b2	3.3146e-81	0.684765	0.412	0.026	3.89167e-77
Por	9.6313e-79	0.682176	0.715	0.537	1.13081e-74
Rel	1.31945e-51	0.680257	0.488	0.216	1.54917e-47
Slc38a1	5.42196e-68	0.676584	0.358	0.024	6.36592e-64
Slc11a1	1.98185e-52	0.674938	0.587	0.387	2.32689e-48
Cd53	8.60517e-181	0.66445	0.936	0.884	1.01033e-176
Lor	1.46447e-79	0.664164	0.365	0	1.71944e-75
Atp2b1	1.51259e-54	0.664067	0.629	0.43	1.77593e-50
Fth1	4.26615e-266	0.660962	1	1	5.00889e-262
Thbs1	5.63859e-27	0.660605	0.576	0.533	6.62027e-23
Snx10	6.6141e-53	0.657154	0.586	0.377	7.76562e-49
Atp1b3	5.85118e-52	0.654492	0.522	0.261	6.86987e-48
Nab1	1.33425e-52	0.653665	0.505	0.235	1.56654e-48
Krt6b	3.66704e-80	0.649741	0.367	0	4.30547e-76
Etf1	6.44736e-53	0.649479	0.495	0.223	7.56984e-49
Fem1c	9.9606e-52	0.642596	0.451	0.162	1.16947e-47
2810474O19Rik	3.74651e-71	0.640092	0.749	0.686	4.39878e-67
Tiparp	1.41189e-40	0.63321	0.478	0.265	1.6577e-36
Srgn	2.29851e-241	0.632289	0.996	0.933	2.69868e-237
Nfkb2	2.26435e-61	0.631123	0.412	0.084	2.65858e-57
Cdk5r1	2.31197e-51	0.628388	0.359	0.072	2.71448e-47
Chd7	3.43358e-49	0.627394	0.584	0.39	4.03137e-45
Cpeb4	1.4602e-33	0.625064	0.391	0.181	1.71443e-29
Sgpl1	3.41753e-48	0.624517	0.474	0.209	4.01252e-44
Mt1	1.76765e-51	0.622763	0.325	0.045	2.07539e-47
Hsp90aa1	2.99802e-42	0.620191	0.535	0.332	3.51998e-38
Plgrkt	9.0578e-49	0.617647	0.429	0.151	1.06348e-44
Gde1	3.6597e-36	0.61561	0.468	0.283	4.29685e-32
Il1rap	2.22551e-48	0.614483	0.574	0.348	2.61297e-44
Kpna4	1.0069e-47	0.611031	0.576	0.384	1.1822e-43
Plek	5.2705e-134	0.609571	0.911	0.864	6.18809e-130
Sbsn	9.57649e-73	0.607203	0.352	0.007	1.12438e-68
Gm5483	3.84878e-29	0.606569	0.592	0.394	4.51885e-25
Plk3	1.46387e-52	0.604865	0.381	0.087	1.71873e-48
Klf6	7.51634e-109	0.604545	0.854	0.802	8.82493e-105
Lilr4b	2.20967e-125	0.603337	0.879	0.809	2.59437e-121
Rhov	2.09423e-39	0.599663	0.475	0.263	2.45884e-35
Fnip2	3.50984e-45	0.599592	0.362	0.097	4.1209e-41
Samsn1	1.24441e-101	0.598021	0.824	0.758	1.46106e-97
Tmem38b	8.05424e-49	0.596602	0.574	0.384	9.45648e-45
Ralgds	2.72759e-71	0.595803	0.332	0	3.20247e-67
Card19	5.84738e-100	0.59475	0.82	0.776	6.86541e-96
Vps4b	1.67077e-50	0.594075	0.615	0.466	1.96165e-46
E230032D23Rik	4.60091e-69	0.593698	0.352	0.016	5.40193e-65
Rab8b	5.68809e-72	0.5912	0.739	0.633	6.67839e-68
Birc3	1.95296e-38	0.589847	0.515	0.332	2.29297e-34
Fndc3b	2.46875e-45	0.588259	0.415	0.146	2.89856e-41
Ero1l	1.10279e-33	0.587776	0.385	0.173	1.29478e-29
Atf4	2.34043e-38	0.584466	0.513	0.326	2.7479e-34
Mpeg1	5.51398e-36	0.580012	0.498	0.294	6.47397e-32
Lcp2	5.33894e-44	0.577928	0.609	0.492	6.26844e-40
Map3k8	2.99031e-34	0.576743	0.409	0.195	3.51092e-30
Fpr1	3.45105e-66	0.575717	0.734	0.724	4.05188e-62
Rybp	4.76434e-40	0.572222	0.434	0.198	5.59381e-36
Sfn	1.14346e-45	0.570686	0.378	0.109	1.34254e-41
Lamp2	3.99476e-94	0.56973	0.808	0.776	4.69024e-90
4833407H14Rik	2.43434e-38	0.569152	0.522	0.344	2.85816e-34
Fabp5	3.55566e-94	0.568559	0.889	0.698	4.1747e-90
Rest	9.33371e-39	0.568505	0.42	0.186	1.09587e-34
Sde2	1.34072e-38	0.566167	0.468	0.248	1.57414e-34
Csf1	1.25249e-30	0.565431	0.332	0.124	1.47055e-26
Olr1	1.51218e-55	0.563101	0.316	0.029	1.77545e-51
Atg2a	4.45745e-34	0.561234	0.422	0.216	5.2335e-30
Noct	5.56231e-44	0.559374	0.381	0.121	6.53071e-40
Kdm6b	5.38613e-53	0.555538	0.686	0.6	6.32385e-49
Perp	7.80504e-66	0.554732	0.309	0	9.16389e-62
Hnrnph2	3.77925e-42	0.55293	0.518	0.3	4.43722e-38
Nr4a1	2.07683e-51	0.552813	0.274	0.014	2.43841e-47
Nktr	1.28458e-29	0.551993	0.439	0.271	1.50822e-25
Suco	6.59914e-31	0.551843	0.425	0.239	7.74805e-27
Zfp263	1.33693e-47	0.551541	0.345	0.073	1.56969e-43
Ctnnb1	1.5297e-35	0.54962	0.511	0.335	1.79602e-31
Erbin	6.43948e-34	0.54823	0.499	0.326	7.5606e-30
Gsap	5.52835e-33	0.548128	0.459	0.274	6.49083e-29
Fam25c	6.835e-62	0.548011	0.293	0	8.02497e-58
Efhd2	6.21824e-77	0.547564	0.768	0.706	7.30084e-73
Ptp4a1	5.33032e-44	0.545265	0.633	0.512	6.25833e-40
Stfa2l1	1.69772e-29	0.542188	0.638	0.499	1.99329e-25
Gch1	2.16291e-32	0.539689	0.382	0.175	2.53947e-28
Atp6ap2	4.54519e-32	0.539343	0.476	0.309	5.3365e-28
Bri3	7.18756e-41	0.537262	0.642	0.618	8.43891e-37
BC005537	1.96838e-37	0.533105	0.571	0.44	2.31108e-33
Krt2	2.4694e-61	0.530781	0.291	0	2.89932e-57
Csrnp1	4.59844e-32	0.527743	0.36	0.147	5.39903e-28
Abcc1	2.90511e-57	0.525381	0.299	0.014	3.41089e-53
Fgd3	4.73103e-32	0.525336	0.44	0.252	5.5547e-28
Cd44	2.35575e-145	0.523847	0.942	0.928	2.76589e-141
Atp6v1e1	3.23611e-76	0.523448	0.776	0.774	3.79951e-72
Larp4b	6.81416e-26	0.520552	0.512	0.426	8.0005e-22
Arrdc4	1.15266e-35	0.516696	0.392	0.164	1.35333e-31
Lmnb1	9.82849e-61	0.513115	0.748	0.682	1.15396e-56
Abr	1.45855e-27	0.512811	0.484	0.353	1.71248e-23
Malt1	6.67478e-34	0.511384	0.306	0.09	7.83686e-30
Eif5	4.76316e-63	0.50884	0.744	0.7	5.59243e-59
Fam107b	9.87991e-35	0.505067	0.611	0.572	1.16e-30
Gna13	5.68363e-28	0.504652	0.489	0.366	6.67315e-24
Phlda1	1.40999e-31	0.504448	0.347	0.138	1.65547e-27
Rps6ka2	2.10898e-29	0.503908	0.349	0.152	2.47616e-25
Selenon	8.5898e-29	0.503462	0.472	0.316	1.00853e-24
Rab32	2.74915e-26	0.501444	0.493	0.374	3.22777e-22
Chd2	3.81775e-30	0.501145	0.429	0.24	4.48242e-26

## Sheet: DEG_Upregulated_Skin_C_Reactome
Term	Overlap	P-value	Adjusted P-value	Old P-value	Old Adjusted P-value	Odds Ratio	Combined Score	Genes
Signaling By Interleukins R-HSA-449147	31/453	3.28e-15	1.31e-12	0	0	6.89701	230.016	IL1RN;CDKN1A;CSF1;PTAFR;FPR1;IL1RAP;PTGS2;HIF1A;TNF;CXCL2;ICAM1;LMNB1;IRAK2;RPS6KA2;UBC;CCL4;CCL3;HMOX1;MAP3K8;N4BP1;JUN;HSP90AA1;IRAK3;TNFRSF1B;NFKB1;NFKB2;NFKBIA;IL1A;IL1B;MAPKAPK2;SQSTM1
Interleukin-10 Signaling R-HSA-6783783	13/45	3.41e-15	1.31e-12	0	0	35.7845	1192.09	IL1RN;CSF1;PTAFR;FPR1;PTGS2;TNFRSF1B;CXCL2;TNF;ICAM1;IL1A;IL1B;CCL4;CCL3
Cytokine Signaling In Immune System R-HSA-1280215	36/702	1.16e-13	2.98e-11	0	0	5.13567	152.959	EIF4A1;IL1RN;CDKN1A;CSF1;PTAFR;FPR1;IL1RAP;PTGS2;HIF1A;TNF;CXCL2;ICAM1;LMNB1;BCL2L11;IRAK2;RPS6KA2;UBC;CCL4;CCL3;HMOX1;KPNA4;MAP3K8;N4BP1;JUN;HSP90AA1;IRAK3;TNFRSF1B;NFKB1;NFKB2;NFKBIA;IL1A;IL1B;MAPKAPK2;SQSTM1;CD44;BIRC3
Immune System R-HSA-168256	60/1943	2.46e-12	4.73e-10	0	0	3.21881	86.0438	EIF4A1;IL1RN;CDKN1A;CSF1;CTSZ;TNFAIP3;IL1RAP;TNF;CXCL2;TREM1;ICAM1;LMNB1;EEA1;FTH1;RPS6KA2;LAMP2;OLR1;KPNA4;MAP3K8;ATP6V1E1;CTSB;CD53;HSP90AA1;SLC11A1;KRT1;ATP6AP2;IRAK3;TNFRSF1B;IL1A;CLEC4D;IL1B;MAPKAPK2;LCP2;CLEC4E;SQSTM1;CD44;BIRC3;CSTB;CD274;PTAFR;FPR1;MEFV;PTGS2;HIF1A;MALT1;BCL2L11;IRAK2;UBC;CCL4;CCL3;HMOX1;NLRP3;N4BP1;JUN;HSPA5;NFKB1;NFKB2;NFKBIA;REL;CTNNB1
Innate Immune System R-HSA-168249	40/1035	3.41e-11	5.25e-09	0	0	3.82991	92.3051	CSTB;CTSZ;PTAFR;FPR1;TNFAIP3;MEFV;TREM1;MALT1;EEA1;IRAK2;FTH1;RPS6KA2;LAMP2;UBC;HMOX1;OLR1;NLRP3;MAP3K8;ATP6V1E1;N4BP1;CTSB;CD53;JUN;HSP90AA1;SLC11A1;KRT1;ATP6AP2;IRAK3;TNFRSF1B;NFKB1;NFKB2;NFKBIA;CLEC4D;IL1B;MAPKAPK2;CTNNB1;LCP2;CLEC4E;CD44;BIRC3
Cell Recruitment (Pro-Inflammatory Response) R-HSA-9664424	2023-08-25	3.14e-10	4.03e-08	0	0	40.5774	887.899	IL1A;ENTPD1;IL1B;HMOX1;NLRP3;MEFV;NFKB1;NFKB2
Interleukin-1 Signaling R-HSA-9020702	13/114	9.83e-10	1.08e-07	0	0	11.298	234.323	IL1RN;IRAK3;IL1RAP;NFKB1;NFKB2;NFKBIA;IL1A;IRAK2;IL1B;UBC;MAP3K8;SQSTM1;N4BP1
Toll-like Receptor Cascades R-HSA-168898	14/162	8.57e-09	8.25e-07	0	0	8.32051	154.553	JUN;IRAK3;NFKB1;NFKB2;NFKBIA;EEA1;IRAK2;RPS6KA2;MAPKAPK2;UBC;MAP3K8;N4BP1;CTSB;BIRC3
Interleukin-1 Family Signaling R-HSA-446652	13/152	3.34e-08	2.75e-06	0	0	8.19347	141.046	IL1RN;IRAK3;IL1RAP;NFKB1;NFKB2;NFKBIA;IL1A;IRAK2;IL1B;UBC;MAP3K8;SQSTM1;N4BP1
Cellular Responses To Stress R-HSA-2262752	28/722	3.79e-08	2.75e-06	0	0	3.68112	62.9055	PPP1R15A;CDKN1A;CEBPB;SLC7A11;HIF1A;ETS2;LMNB1;RPS6KA2;UBC;HMOX1;NLRP3;ATP6V1E1;FNIP1;FNIP2;KDM6B;JUN;HSP90AA1;ABCC1;HSPA5;TXNRD1;NFKB1;IL1A;MAPKAPK2;ETF1;SQSTM1;ATF3;ATF4;NFE2L2
Toll Like Receptor 3 (TLR3) Cascade R-HSA-168164	11/103	3.93e-08	2.75e-06	0	0	10.4069	177.471	NFKBIA;JUN;IRAK2;RPS6KA2;MAPKAPK2;UBC;MAP3K8;N4BP1;NFKB1;NFKB2;BIRC3
Toll Like Receptor 9 (TLR9) Cascade R-HSA-168138	11/106	5.3e-08	3.22e-06	0	0	10.0768	168.809	NFKBIA;EEA1;JUN;IRAK2;RPS6KA2;MAPKAPK2;UBC;MAP3K8;N4BP1;NFKB1;NFKB2
Cellular Responses To Stimuli R-HSA-8953897	28/736	5.67e-08	3.22e-06	0	0	3.60568	60.165	PPP1R15A;CDKN1A;CEBPB;SLC7A11;HIF1A;ETS2;LMNB1;RPS6KA2;UBC;HMOX1;NLRP3;ATP6V1E1;FNIP1;FNIP2;KDM6B;JUN;HSP90AA1;ABCC1;HSPA5;TXNRD1;NFKB1;IL1A;MAPKAPK2;ETF1;SQSTM1;ATF3;ATF4;NFE2L2
MyD88-independent TLR4 Cascade R-HSA-166166	11/107	5.85e-08	3.22e-06	0	0	9.97129	166.064	NFKBIA;JUN;IRAK2;RPS6KA2;MAPKAPK2;UBC;MAP3K8;N4BP1;NFKB1;NFKB2;BIRC3
MyD88:MAL(TIRAP) Cascade Initiated On Plasma Membrane R-HSA-166058	11/112	9.41e-08	4.83e-06	0	0	9.47525	153.302	NFKBIA;JUN;IRAK2;RPS6KA2;MAPKAPK2;UBC;MAP3K8;IRAK3;N4BP1;NFKB1;NFKB2
Death Receptor Signaling R-HSA-73887	12/139	1.03e-07	4.94e-06	0	0	8.24609	132.695	NFKBIA;GNA13;ABR;BCL2L11;UBC;TNFAIP3;TRAF1;CFLAR;TNF;SQSTM1;NFKB1;BIRC3
Toll Like Receptor 4 (TLR4) Cascade R-HSA-166016	12/140	1.11e-07	5.03e-06	0	0	8.18125	131.004	NFKBIA;JUN;IRAK2;RPS6KA2;MAPKAPK2;UBC;MAP3K8;IRAK3;N4BP1;NFKB1;NFKB2;BIRC3
Nucleotide-binding Domain, Leucine Rich Repeat Containing NLR Signaling Pathways R-HSA-168643	1953-08-01	1.93e-07	8.27e-06	0	0	15.3075	236.633	IRAK2;TNFAIP3;HMOX1;NLRP3;MEFV;NFKB1;BIRC3;NFKB2
MyD88 Cascade Initiated On Plasma Membrane R-HSA-975871	1996-10-01	2.09e-07	8.47e-06	0	0	10.0794	155.034	NFKBIA;JUN;IRAK2;RPS6KA2;MAPKAPK2;UBC;MAP3K8;N4BP1;NFKB1;NFKB2
TRAF6 Mediated Induction Of NFkB And MAP Kinases Upon TLR7/8 Or 9 Activation R-HSA-975138	10/101	3.38e-07	1.3e-05	0	0	9.52316	141.899	NFKBIA;JUN;IRAK2;RPS6KA2;MAPKAPK2;UBC;MAP3K8;N4BP1;NFKB1;NFKB2
MyD88 Dependent Cascade Initiated On Endosome R-HSA-975155	10/102	3.71e-07	1.36e-05	0	0	9.41917	139.475	NFKBIA;JUN;IRAK2;RPS6KA2;MAPKAPK2;UBC;MAP3K8;N4BP1;NFKB1;NFKB2
Toll Like Receptor 7/8 (TLR7/8) Cascade R-HSA-168181	10/103	4.06e-07	1.42e-05	0	0	9.31742	137.113	NFKBIA;JUN;IRAK2;RPS6KA2;MAPKAPK2;UBC;MAP3K8;N4BP1;NFKB1;NFKB2
Interleukin-4 And Interleukin-13 Signaling R-HSA-6785807	10/107	5.81e-07	1.94e-05	0	0	8.93138	128.242	IL1A;CDKN1A;HSP90AA1;IL1B;HMOX1;TNFRSF1B;PTGS2;TNF;HIF1A;ICAM1
Cellular Senescence R-HSA-2559583	12/165	6.63e-07	2.13e-05	0	0	6.83573	97.2456	KDM6B;IL1A;JUN;CDKN1A;CEBPB;RPS6KA2;MAPKAPK2;UBC;ETF1;ETS2;NFKB1;LMNB1
NLRP3 Inflammasome R-HSA-844456	2023-05-16	8.8e-07	2.71e-05	0	0	38.6991	539.615	HMOX1;NLRP3;MEFV;NFKB1;NFKB2
Signal Transduction R-HSA-162582	56/2465	9.65e-07	2.86e-05	0	0	2.22881	30.8724	CDKN1A;NAB1;TNFAIP3;IL1RAP;RBPJ;CXCL3;TNF;CXCL2;DUSP16;IGF1R;LMNB1;BASP1;RPS6KA2;CCRL2;PDE4B;EFHD2;ATP6V1E1;IER3;TGIF1;DUSP5;HSP90AA1;TRAF1;MAPKAPK2;RASA2;RHOV;TRIB1;SQSTM1;BIRC3;PPP1R15A;CD274;PTAFR;FPR1;HIF1A;THBS1;HCAR2;GNA13;ABR;BCL2L11;UBC;CCL4;CCL3;NLRP3;RALGDS;SKIL;SH2B2;ABCA1;JUN;SMOX;ERBIN;CFLAR;NFKB1;NFKBIA;NR4A1;REST;CTNNB1;CDK5R1
Interleukin-1 Processing R-HSA-448706	2023-04-09	2.31e-06	6.59e-05	0	0	67.8386	880.372	IL1A;IL1B;NFKB1;NFKB2
Regulation Of TNFR1 Signaling R-HSA-5357905	1935-06-01	3.16e-06	8.7e-05	0	0	17.6749	223.83	UBC;TNFAIP3;CFLAR;TRAF1;TNF;BIRC3
Inflammasomes R-HSA-622312	2023-05-21	3.9e-06	0.000104	0	0	26.5989	331.251	HMOX1;NLRP3;MEFV;NFKB1;NFKB2
MAP Kinase Activation R-HSA-450294	1962-07-01	8.48e-06	0.000218	0	0	10.9056	127.35	JUN;IRAK2;RPS6KA2;MAPKAPK2;UBC;MAP3K8;NFKB1
TNF Signaling R-HSA-75893	1944-06-01	1.26e-05	0.000304	0	0	13.4826	152.122	UBC;TNFAIP3;CFLAR;TRAF1;TNF;BIRC3
NF-kB Is Activated And Signals Survival R-HSA-209560	2023-04-13	1.26e-05	0.000304	0	0	37.6805	424.991	NFKBIA;UBC;SQSTM1;NFKB1
TAK1-dependent IKK And NF-kappa-B Activation R-HSA-445989	1945-06-01	1.44e-05	0.000336	0	0	13.1362	146.464	NFKBIA;IRAK2;UBC;N4BP1;NFKB1;NFKB2
Interleukin-17 Signaling R-HSA-448424	1969-07-01	1.73e-05	0.000393	0	0	9.6709	106.013	JUN;IRAK2;RPS6KA2;MAPKAPK2;UBC;MAP3K8;NFKB1
Response Of EIF2AK1 (HRI) To Heme Deficiency R-HSA-9648895	2023-04-15	2.37e-05	0.000521	0	0	30.8264	328.327	PPP1R15A;CEBPB;ATF3;ATF4
p75NTR Signals Via NF-kB R-HSA-193639	2023-04-16	3.13e-05	0.000666	0	0	28.2561	293.086	NFKBIA;UBC;SQSTM1;NFKB1
CLEC7A/inflammasome Pathway R-HSA-5660668	2023-03-06	3.2e-05	0.000666	0	0	84.4444	873.965	IL1B;MALT1;NFKB1
Nuclear Events Mediated By NFE2L2 R-HSA-9759194	1978-07-01	3.88e-05	0.000786	0	0	8.44115	85.7353	TXNRD1;UBC;HMOX1;SLC7A11;SQSTM1;ATF4;NFE2L2
Neutrophil Degranulation R-HSA-6798695	17/468	4.63e-05	0.000914	0	0	3.30885	33.0256	CD53;CSTB;HSP90AA1;SLC11A1;KRT1;CTSZ;PTAFR;ATP6AP2;FPR1;TNFRSF1B;NFKB1;CLEC4D;FTH1;LAMP2;OLR1;CD44;CTSB
Senescence-Associated Secretory Phenotype (SASP) R-HSA-2559582	1981-07-01	4.96e-05	0.000954	0	0	8.09771	80.2657	IL1A;CDKN1A;CEBPB;JUN;RPS6KA2;UBC;NFKB1
IkBA Variant Leads To EDA-ID R-HSA-5603029	2023-03-07	5.55e-05	0.0010427	0	0	63.3301	620.557	NFKBIA;NFKB1;NFKB2
Regulated Necrosis R-HSA-5218859	1957-06-01	5.69e-05	0.00104337	0	0	10.0392	98.1235	IL1A;HSP90AA1;IL1B;UBC;CFLAR;BIRC3
Chaperone Mediated Autophagy R-HSA-9613829	2023-04-20	8.02e-05	0.00143663	0	0	21.1878	199.814	HSP90AA1;LAMP2;UBC;PLIN2
Nuclear Events (Kinase And Transcription Factor Activation) R-HSA-198725	1961-06-01	8.37e-05	0.00146498	0	0	9.3072	87.3771	REST;NAB1;RPS6KA2;MAPKAPK2;TRIB1;CDK5R1
Signaling By Receptor Tyrosine Kinases R-HSA-9006934	17/496	9.43e-05	0.00161274	0	0	3.11091	28.8368	CD274;HSP90AA1;NAB1;ERBIN;HIF1A;THBS1;IGF1R;REST;RPS6KA2;MAPKAPK2;UBC;CTNNB1;ATP6V1E1;TRIB1;RALGDS;SH2B2;CDK5R1
Deregulated CDK5 Triggers Neurodegenerative Pathways In Alzheimers Disease Models R-HSA-8862803	2023-04-21	9.82e-05	0.00164355	0	0	19.9404	184.023	JUN;BCL2L11;LMNB1;CDK5R1
P75 NTR Receptor-Mediated Signaling R-HSA-193704	1995-07-01	0.000137	0.00224322	0	0	6.80459	60.5343	GNA13;NFKBIA;ABR;BCL2L11;UBC;SQSTM1;NFKB1
Defective Intrinsic Pathway For Apoptosis R-HSA-9734009	2023-04-24	0.00017	0.00271947	0	0	16.9468	147.141	JUN;BCL2L11;LMNB1;CDK5R1
KEAP1-NFE2L2 Pathway R-HSA-9755511	7/100	0.000189	0.00296502	0	0	6.43712	55.2011	TXNRD1;UBC;HMOX1;SLC7A11;SQSTM1;ATF4;NFE2L2
TNFR1-induced NFkappaB Signaling Pathway R-HSA-5357956	2023-04-26	0.000234	0.0036054	0	0	15.4046	128.778	TNFAIP3;TRAF1;TNF;BIRC3
C-type Lectin Receptors (CLRs) R-HSA-5621481	8/141	0.000283	0.00426976	0	0	5.15612	42.1294	NFKBIA;CLEC4D;IL1B;UBC;CLEC4E;NFKB1;MALT1;NFKB2
Cellular Response To Chemical Stress R-HSA-9711123	9/182	0.000332	0.00491015	0	0	4.46988	35.8109	ABCC1;TXNRD1;UBC;HMOX1;NLRP3;SLC7A11;SQSTM1;ATF4;NFE2L2
Regulation Of Necroptotic Cell Death R-HSA-5675482	2023-04-29	0.000362	0.0052552	0	0	13.554	107.41	HSP90AA1;UBC;CFLAR;BIRC3
DDX58/IFIH1-mediated Induction Of Interferon-Alpha/Beta R-HSA-168928	1981-06-01	0.000402	0.00573103	0	0	6.81835	53.3145	NFKBIA;HSP90AA1;UBC;TNFAIP3;NFKB1;NFKB2
Signaling By NTRK1 (TRKA) R-HSA-187037	7/114	0.000422	0.00590453	0	0	5.5909	43.4474	REST;NAB1;RPS6KA2;MAPKAPK2;TRIB1;RALGDS;CDK5R1
RIPK1-mediated Regulated Necrosis R-HSA-5213460	1931-04-01	0.00047	0.00646792	0	0	12.5487	96.1475	HSP90AA1;UBC;CFLAR;BIRC3
Chemokine Receptors Bind Chemokines R-HSA-380108	1956-05-01	0.000523	0.00703563	0	0	8.32995	62.9401	CCRL2;CCL4;CCL3;CXCL3;CXCL2
PERK Regulates Gene Expression R-HSA-381042	1932-04-01	0.000533	0.00703563	0	0	12.0999	91.2055	CEBPB;HSPA5;ATF3;ATF4
Hemostasis R-HSA-109582	17/576	0.000539	0.00703563	0	0	2.65464	19.9778	SRGN;HSPA5;PLEK;ATP1B3;SLC3A2;SLC7A11;ATP2B1;TREM1;THBS1;EHD1;GNA13;LAMP2;MAFF;OLR1;LCP2;CD44;SH2B2
MAP3K8 (TPL2)-dependent MAPK1/3 Activation R-HSA-5684264	2023-03-16	0.000821	0.0105346	0	0	19.4773	138.389	UBC;MAP3K8;NFKB1
Keratinization R-HSA-6805567	9/208	0.000869	0.010787	0	0	3.88072	27.3539	KRT16;KRT2;PERP;KRT1;KRT14;KRT10;SPRR1B;KRT6B;KRT6A
Programmed Cell Death R-HSA-5357801	9/208	0.000869	0.010787	0	0	3.88072	27.3539	IL1A;HSP90AA1;BCL2L11;IL1B;UBC;CTNNB1;CFLAR;LMNB1;BIRC3
Cytosolic Sensors Of Pathogen-Associated DNA R-HSA-1834949	1963-05-01	0.0009	0.0109998	0	0	7.32201	51.3502	NFKBIA;UBC;CTNNB1;NFKB1;NFKB2
RIP-mediated NFkB Activation Via ZBP1 R-HSA-1810476	2023-03-17	0.000988	0.0117524	0	0	18.0852	125.144	NFKBIA;NFKB1;NFKB2
Developmental Biology R-HSA-1266738	25/1073	0.000992	0.0117524	0	0	2.10588	14.5636	CDKN1A;CEBPB;NAB1;RBPJ;TNF;ALCAM;RPS6KA2;PERP;UBC;KRT6B;KRT6A;SPAG9;JUN;HSP90AA1;SEMA4D;KRT2;KRT1;KRT10;NFKB1;KRT16;KRT14;CTNNB1;ETF1;SPRR1B;CDK5R1
Signaling By NTRKs R-HSA-166520	7/132	0.00100977	0.0117806	0	0	4.78143	32.9824	REST;NAB1;RPS6KA2;MAPKAPK2;TRIB1;RALGDS;CDK5R1
Activation Of NF-kappaB In B Cells R-HSA-1169091	1966-05-01	0.00111192	0.0127787	0	0	6.96085	47.3454	NFKBIA;UBC;REL;MALT1;NFKB1
NGF-stimulated Transcription R-HSA-9031628	1939-04-01	0.00114183	0.0129295	0	0	9.67652	65.5596	REST;NAB1;TRIB1;CDK5R1
CLEC7A (Dectin-1) Signaling R-HSA-5607764	1999-06-01	0.0011633	0.0129817	0	0	5.49365	37.1178	NFKBIA;IL1B;UBC;NFKB1;MALT1;NFKB2
Disease R-HSA-1643685	35/1736	0.00133053	0.0146061	0	0	1.83983	12.1837	CDKN1A;CEBPB;VPS4B;SLC3A2;ANTXR2;RBPJ;MEFV;DUSP16;THBS1;LMNB1;BCL2L11;IRAK2;UBC;HMOX1;NLRP3;KPNA4;ABCA1;ENTPD1;JUN;HSP90AA1;TXNRD1;ERBIN;ATP1B3;VPS37B;NFKB1;NFKB2;NFKBIA;IL1A;NR4A1;REST;IL1B;CTNNB1;SQSTM1;CDK5R1;NFE2L2
Circadian Clock R-HSA-400253	1969-05-01	0.00135874	0.0146061	0	0	6.63355	43.7894	NOCT;UBC;BHLHE40;NLRP3;HIF1A
Regulation Of HMOX1 Expression And Activity R-HSA-9707587	2023-02-05	0.00136576	0.0146061	0	0	56.0567	369.753	HMOX1;NFE2L2
Cell Death Signaling Via NRAGE, NRIF And NADE R-HSA-204998	1974-05-01	0.00185674	0.0194188	0	0	6.1513	38.6851	GNA13;ABR;BCL2L11;UBC;SQSTM1
ZBP1(DAI) Mediated Induction Of Type I IFNs R-HSA-1606322	2023-03-21	0.00186623	0.0194188	0	0	14.0634	88.3721	NFKBIA;NFKB1;NFKB2
Uptake And Function Of Diphtheria Toxin R-HSA-5336415	2023-02-06	0.00203265	0.0208685	0	0	42.0404	260.584	HSP90AA1;TXNRD1
Infectious Disease R-HSA-5663205	22/961	0.00247605	0.0247677	0	0	2.05131	12.3101	ENTPD1;JUN;HSP90AA1;VPS4B;TXNRD1;ATP1B3;VPS37B;ANTXR2;MEFV;DUSP16;NFKB1;NFKB2;IL1A;REST;IRAK2;IL1B;UBC;HMOX1;CTNNB1;NLRP3;KPNA4;NFE2L2
Downstream Signaling Events Of B Cell Receptor (BCR) R-HSA-1168372	1979-05-01	0.00247677	0.0247677	0	0	5.73421	34.4099	NFKBIA;UBC;REL;MALT1;NFKB1
CREB Phosphorylation R-HSA-199920	2023-02-07	0.0028235	0.0271947	0	0	33.6306	197.404	RPS6KA2;MAPKAPK2
DEx/H-box Helicases Activate Type I IFN And Inflammatory Cytokines Production R-HSA-3134963	2023-02-07	0.0028235	0.0271947	0	0	33.6306	197.404	NFKB1;NFKB2
Leishmania Infection R-HSA-9658195	9/247	0.00282542	0.0271947	0	0	3.23833	19.0061	IL1A;ENTPD1;JUN;IL1B;HMOX1;NLRP3;MEFV;NFKB1;NFKB2
Basigin Interactions R-HSA-210991	2023-03-25	0.00311671	0.0292667	0	0	11.5041	66.3898	SLC3A2;ATP1B3;SLC7A11
TRAF6 Mediated NF-kB Activation R-HSA-933542	2023-03-25	0.00311671	0.0292667	0	0	11.5041	66.3898	NFKBIA;NFKB1;NFKB2
InlA-mediated Entry Of Listeria Monocytogenes Into Host Cells R-HSA-8876493	2023-02-08	0.00373532	0.034653	0	0	28.0241	156.653	UBC;CTNNB1
ATF4 Activates Genes In Response To Endoplasmic Reticulum Stress R-HSA-380994	2023-03-27	0.00389526	0.0352864	0	0	10.5443	58.4999	CEBPB;ATF3;ATF4
BMAL1:CLOCK,NPAS2 Activates Circadian Gene Expression R-HSA-1368108	2023-03-27	0.00389526	0.0352864	0	0	10.5443	58.4999	NOCT;BHLHE40;NLRP3
Autophagy R-HSA-9612973	6/128	0.00424391	0.0379978	0	0	4.18161	22.8411	HSP90AA1;LAMP2;UBC;PLIN2;VPS37B;SQSTM1
Fc Epsilon Receptor (FCERI) Signaling R-HSA-2454202	6/130	0.0045765	0.0400251	0	0	4.11374	22.16	NFKBIA;JUN;UBC;LCP2;NFKB1;MALT1
Cytoprotection By HMOX1 R-HSA-9707564	1957-04-01	0.00464558	0.0400251	0	0	6.38432	34.2955	ABCC1;HMOX1;NLRP3;NFE2L2
ATF6 (ATF6-alpha) Activates Chaperone Genes R-HSA-381183	2023-02-09	0.00476515	0.0400251	0	0	24.0195	128.418	HSPA5;ATF4
Budding And Maturation Of HIV Virion R-HSA-162588	2023-03-29	0.00478222	0.0400251	0	0	9.73225	51.998	VPS4B;UBC;VPS37B
Downregulation Of ERBB2 Signaling R-HSA-8863795	2023-03-29	0.00478222	0.0400251	0	0	9.73225	51.998	HSP90AA1;UBC;ERBIN
Uptake And Actions Of Bacterial Toxins R-HSA-5339562	2023-03-29	0.00478222	0.0400251	0	0	9.73225	51.998	HSP90AA1;TXNRD1;ANTXR2
Iron Uptake And Transport R-HSA-917937	1959-04-01	0.00525524	0.0425005	0	0	6.15154	32.2865	FTH1;UBC;HMOX1;ATP6V1E1
Endosomal Sorting Complex Required For Transport (ESCRT) R-HSA-917729	2023-03-30	0.00526763	0.0425005	0	0	9.37132	49.1636	VPS4B;UBC;VPS37B
MAPK Targets/ Nuclear Events Mediated By MAP Kinases R-HSA-450282	2023-03-30	0.00526763	0.0425005	0	0	9.37132	49.1636	JUN;RPS6KA2;MAPKAPK2
Cell Surface Interactions At Vascular Wall R-HSA-202733	6/134	0.00529876	0.0425005	0	0	3.98438	20.8793	OLR1;ATP1B3;SLC3A2;SLC7A11;TREM1;CD44
Transcriptional Regulation By RUNX3 R-HSA-8878159	1995-05-01	0.00546884	0.0433858	0	0	4.71097	24.538	CDKN1A;BCL2L11;UBC;CTNNB1;RBPJ
Diseases Associated With TLR Signaling Cascade R-HSA-5602358	2023-03-31	0.00578162	0.0433858	0	0	9.03617	46.564	NFKBIA;NFKB1;NFKB2
Downregulation Of SMAD2/3:SMAD4 Transcriptional Activity R-HSA-2173795	2023-03-31	0.00578162	0.0433858	0	0	9.03617	46.564	TGIF1;UBC;SKIL
Late Endosomal Microautophagy R-HSA-9615710	2023-03-31	0.00578162	0.0433858	0	0	9.03617	46.564	UBC;PLIN2;VPS37B
Constitutive Signaling By Overexpressed ERBB2 R-HSA-9634285	2023-02-10	0.0059101	0.0433858	0	0	21.016	107.835	HSP90AA1;ERBIN
IRAK2 Mediated Activation Of TAK1 Complex R-HSA-937042	2023-02-10	0.0059101	0.0433858	0	0	21.016	107.835	IRAK2;UBC
STAT3 Nuclear Events Downstream Of ALK Signaling R-HSA-9701898	2023-02-10	0.0059101	0.0433858	0	0	21.016	107.835	CD274;HIF1A
Tetrahydrobiopterin (BH4) Synthesis, Recycling, Salvage And Regulation R-HSA-1474151	2023-02-10	0.0059101	0.0433858	0	0	21.016	107.835	HSP90AA1;GCH1
Selective Autophagy R-HSA-9663891	1961-04-01	0.00591625	0.0433858	0	0	5.9351	30.4474	HSP90AA1;UBC;PLIN2;SQSTM1
TNFR2 Non-Canonical NF-kB Pathway R-HSA-5668541	5/100	0.00677728	0.0487222	0	0	4.46189	22.2835	UBC;TNFRSF1B;TNF;NFKB2;BIRC3
Amino Acid Transport Across Plasma Membrane R-HSA-352230	1933-03-01	0.00689703	0.0487222	0	0	8.43291	41.9677	SLC38A1;SLC3A2;SLC7A11
NOD1/2 Signaling Pathway R-HSA-168638	1933-03-01	0.00689703	0.0487222	0	0	8.43291	41.9677	IRAK2;TNFAIP3;BIRC3
Oncogene Induced Senescence R-HSA-2559585	1933-03-01	0.00689703	0.0487222	0	0	8.43291	41.9677	UBC;ETF1;ETS2
ATF6 (ATF6-alpha) Activates Chaperones R-HSA-381033	2023-02-11	0.0071673	0.0492752	0	0	18.6799	92.2456	HSPA5;ATF4
Pexophagy R-HSA-9664873	2023-02-11	0.0071673	0.0492752	0	0	18.6799	92.2456	UBC;SQSTM1
SUMOylation Of Immune Response Proteins R-HSA-4755510	2023-02-11	0.0071673	0.0492752	0	0	18.6799	92.2456	NFKBIA;NFKB2
p38MAPK Events R-HSA-171007	2023-02-12	0.00853397	0.0581518	0	0	16.8111	80.0829	MAPKAPK2;RALGDS
Peptide Ligand-Binding Receptors R-HSA-375276	7/196	0.00900332	0.0608119	0	0	3.15201	14.8465	CCRL2;CCL4;FPR1;CCL3;NLRP3;CXCL3;CXCL2
Signaling By B Cell Receptor (BCR) R-HSA-983705	5/109	0.0096586	0.0646706	0	0	4.0739	18.9025	NFKBIA;UBC;REL;NFKB1;MALT1
Cellular Response To Starvation R-HSA-9711097	6/153	0.00990816	0.0650457	0	0	3.46603	15.9936	CEBPB;ATP6V1E1;FNIP1;FNIP2;ATF3;ATF4
TNFR1-induced Proapoptotic Signaling R-HSA-5357786	2023-02-13	0.0100073	0.0650457	0	0	15.282	70.365	TNFAIP3;TNF
p75NTR Recruits Signaling Complexes R-HSA-209543	2023-02-13	0.0100073	0.0650457	0	0	15.282	70.365	UBC;SQSTM1
Diseases Of Programmed Cell Death R-HSA-9645723	1971-04-01	0.0100525	0.0650457	0	0	5.0467	23.2145	JUN;BCL2L11;LMNB1;CDK5R1
Ovarian Tumor Domain Proteases R-HSA-5689896	1939-03-01	0.0109684	0.0697992	0	0	7.02528	31.7032	TNIP1;UBC;TNFAIP3
Transcriptional Regulation By VENTX R-HSA-8853884	1939-03-01	0.0109684	0.0697992	0	0	7.02528	31.7032	CEBPB;CTNNB1;NFKB1
TCR Signaling R-HSA-202403	5/116	0.0124126	0.0783419	0	0	3.81563	16.7469	NFKBIA;UBC;LCP2;NFKB1;MALT1
Negative Regulation Of MAPK Pathway R-HSA-5675221	1941-03-01	0.012575	0.0785618	0	0	6.65486	29.122	DUSP5;UBC;DUSP16
Diseases Of Signal Transduction By Growth Factor Receptors And Second Messengers R-HSA-5663202	11/424	0.0126515	0.0785618	0	0	2.28042	9.96539	NR4A1;CDKN1A;HSP90AA1;CEBPB;BCL2L11;UBC;ERBIN;CTNNB1;RBPJ;SQSTM1;DUSP16
IRAK2 Mediated Activation Of TAK1 Complex Upon TLR7/8 Or 9 Stimulation R-HSA-975163	2023-02-15	0.0132635	0.0804166	0	0	12.9296	55.8914	IRAK2;UBC
Membrane Binding And Targetting Of GAG Proteins R-HSA-174490	2023-02-15	0.0132635	0.0804166	0	0	12.9296	55.8914	UBC;VPS37B
Signaling By ERBB2 ECD Mutants R-HSA-9665348	2023-02-15	0.0132635	0.0804166	0	0	12.9296	55.8914	HSP90AA1;ERBIN
FCERI Mediated NF-kB Activation R-HSA-2871837	1978-04-01	0.0138456	0.0832902	0	0	4.56768	19.5487	NFKBIA;UBC;MALT1;NFKB1
Heme Degradation R-HSA-189483	2023-02-16	0.015041	0.0884091	0	0	12.0055	50.3866	ABCC1;HMOX1
NRIF Signals Cell Death From Nucleus R-HSA-205043	2023-02-16	0.015041	0.0884091	0	0	12.0055	50.3866	UBC;SQSTM1
TRAF6-mediated Induction Of TAK1 Complex Within TLR4 Complex R-HSA-937072	2023-02-16	0.015041	0.0884091	0	0	12.0055	50.3866	IRAK2;UBC
Class A/1 (Rhodopsin-like Receptors) R-HSA-373076	9/327	0.0163717	0.0955017	0	0	2.41373	9.92574	HCAR2;PTAFR;CCRL2;CCL4;FPR1;CCL3;NLRP3;CXCL3;CXCL2
Platelet Degranulation R-HSA-114608	5/125	0.0166767	0.0957674	0	0	3.52784	14.4421	SRGN;HSPA5;LAMP2;PLEK;THBS1
Butyrate Response Factor 1 Binds And Destabilizes mRNA R-HSA-450385	2023-02-17	0.0169148	0.0957674	0	0	11.2045	45.7097	MAPKAPK2;ZFP36L1
FOXO-mediated Transcription Of Cell Cycle Genes R-HSA-9617828	2023-02-17	0.0169148	0.0957674	0	0	11.2045	45.7097	CDKN1A;BTG1
Formation Of Senescence-Associated Heterochromatin Foci (SAHF) R-HSA-2559584	2023-02-17	0.0169148	0.0957674	0	0	11.2045	45.7097	CDKN1A;LMNB1
Assembly Of HIV Virion R-HSA-175474	2023-02-18	0.0188822	0.103852	0	0	10.5037	41.6949	UBC;VPS37B
Constitutive Signaling By Ligand-Responsive EGFR Cancer Variants R-HSA-1236382	2023-02-18	0.0188822	0.103852	0	0	10.5037	41.6949	HSP90AA1;UBC
Metabolism Of Angiotensinogen To Angiotensins R-HSA-2022377	2023-02-18	0.0188822	0.103852	0	0	10.5037	41.6949	ATP6AP2;CTSZ
Regulation Of NF-kappa B Signaling R-HSA-9758274	2023-02-18	0.0188822	0.103852	0	0	10.5037	41.6949	UBC;N4BP1
NOTCH1 Intracellular Domain Regulates Transcription R-HSA-2122947	1948-03-01	0.0192103	0.104907	0	0	5.61766	22.2027	UBC;RBPJ;HIF1A
Response To Elevated Platelet Cytosolic Ca2+ R-HSA-76005	5/130	0.0194204	0.105308	0	0	3.38586	13.3451	SRGN;HSPA5;LAMP2;PLEK;THBS1
Signaling By ERBB2 R-HSA-1227986	1949-03-01	0.0202883	0.108218	0	0	5.49526	21.419	HSP90AA1;UBC;ERBIN
TP53 Regulates Transcription Of Cell Cycle Genes R-HSA-6791312	1949-03-01	0.0202883	0.108218	0	0	5.49526	21.419	PLK3;CDKN1A;RGCC
Listeria Monocytogenes Entry Into Host Cells R-HSA-8876384	2023-02-19	0.0209409	0.108218	0	0	9.88536	38.2173	UBC;CTNNB1
Metabolism Of Cofactors R-HSA-8978934	2023-02-19	0.0209409	0.108218	0	0	9.88536	38.2173	HSP90AA1;GCH1
Signaling To RAS R-HSA-167044	2023-02-19	0.0209409	0.108218	0	0	9.88536	38.2173	MAPKAPK2;RALGDS
TICAM1, RIP1-mediated IKK Complex Recruitment R-HSA-168927	2023-02-19	0.0209409	0.108218	0	0	9.88536	38.2173	UBC;BIRC3
Activated TAK1 Mediates P38 MAPK Activation R-HSA-450302	2023-02-19	0.0209409	0.108218	0	0	9.88536	38.2173	IRAK2;MAPKAPK2
Unfolded Protein Response (UPR) R-HSA-381119	1989-04-01	0.0214473	0.110096	0	0	3.97435	15.2701	CEBPB;HSPA5;ATF3;ATF4
Transcriptional Activity Of SMAD2/SMAD3:SMAD4 Heterotrimer R-HSA-2173793	1951-03-01	0.0225422	0.11495	0	0	5.26576	19.9697	TGIF1;UBC;SKIL
Signaling By TGF-beta Receptor Complex R-HSA-170834	1991-04-01	0.0230555	0.116794	0	0	3.88259	14.6368	TGIF1;PPP1R15A;UBC;SKIL
Oxidative Stress Induced Senescence R-HSA-2559580	1993-04-01	0.0247353	0.124485	0	0	3.79496	14.0395	KDM6B;JUN;MAPKAPK2;UBC
Signaling By ERBB2 TMD/JMD Mutants R-HSA-9665686	2023-02-21	0.0253222	0.124988	0	0	8.8439	32.5108	HSP90AA1;ERBIN
Synthesis Of Leukotrienes (LT) And Eoxins (EX) R-HSA-2142691	2023-02-21	0.0253222	0.124988	0	0	8.8439	32.5108	ABCC1;MAPKAPK2
TP53 Regulates Transcription Of Additional Cell Cycle Genes With Uncertain Roles In P53 Pathway R-HSA-6804115	2023-02-21	0.0253222	0.124988	0	0	8.8439	32.5108	PLK3;RGCC
Downstream TCR Signaling R-HSA-202424	1994-04-01	0.0256021	0.125565	0	0	3.7526	13.7536	NFKBIA;UBC;MALT1;NFKB1
Amino Acids Regulate mTORC1 R-HSA-9639288	1955-03-01	0.0274424	0.133019	0	0	4.85971	17.4739	ATP6V1E1;FNIP1;FNIP2
PINK1-PRKN Mediated Mitophagy R-HSA-5205685	2023-02-22	0.0276403	0.133019	0	0	8.40128	30.1478	UBC;SQSTM1
Response Of Mtb To Phagocytosis R-HSA-9637690	2023-02-22	0.0276403	0.133019	0	0	8.40128	30.1478	UBC;DUSP16
Potential Therapeutics For SARS R-HSA-9679191	1997-04-01	0.0283116	0.135403	0	0	3.63099	12.9426	HSP90AA1;REST;ATP1B3;NFE2L2
IKK Complex Recruitment Mediated By RIP1 R-HSA-937041	2023-02-23	0.0300401	0.141267	0	0	8.00081	28.0446	UBC;BIRC3
RAF-independent MAPK1/3 Activation R-HSA-112409	2023-02-23	0.0300401	0.141267	0	0	8.00081	28.0446	DUSP5;DUSP16
NRAGE Signals Death Thru JNK R-HSA-193648	1957-03-01	0.0300881	0.141267	0	0	4.67925	16.3943	GNA13;ABR;BCL2L11
Platelet Activation, Signaling And Aggregation R-HSA-76002	7/254	0.0321504	0.147981	0	0	2.40472	8.26581	SRGN;GNA13;HSPA5;LAMP2;PLEK;LCP2;THBS1
Interferon Signaling R-HSA-913531	6/200	0.0322282	0.147981	0	0	2.62003	8.99958	EIF4A1;PTAFR;UBC;KPNA4;CD44;ICAM1
Aggrephagy R-HSA-9646399	2023-02-24	0.0325195	0.147981	0	0	7.63675	26.1629	HSP90AA1;UBC
Signaling By EGFR In Cancer R-HSA-1643713	2023-02-24	0.0325195	0.147981	0	0	7.63675	26.1629	HSP90AA1;UBC
Signaling By ERBB2 KD Mutants R-HSA-9664565	2023-02-24	0.0325195	0.147981	0	0	7.63675	26.1629	HSP90AA1;ERBIN
Arachidonic Acid Metabolism R-HSA-2142753	1959-03-01	0.0328634	0.147981	0	0	4.51168	15.4092	ABCC1;MAPKAPK2;PTGS2
Role Of GTSE1 In G2/M Progression After G2 Checkpoint R-HSA-8852276	1959-03-01	0.0328634	0.147981	0	0	4.51168	15.4092	CDKN1A;HSP90AA1;UBC
Signaling By ERBB2 In Cancer R-HSA-1227990	2023-02-25	0.0350763	0.157006	0	0	7.30435	24.4713	HSP90AA1;ERBIN
Transport Of Inorganic Cations/Anions And Amino Acids/Oligopeptides R-HSA-425393	4/104	0.0352753	0.157006	0	0	3.37562	11.29	SLC38A1;SLC3A2;SLC7A11;SLC15A3
Signaling By GPCR R-HSA-372790	14/689	0.0356685	0.157843	0	0	1.77533	5.91805	SMOX;PTAFR;FPR1;CXCL3;CXCL2;HCAR2;GNA13;ABR;RPS6KA2;CCRL2;CCL4;PDE4B;CCL3;NLRP3
RAB Geranylgeranylation R-HSA-8873719	1962-03-01	0.0372675	0.160416	0	0	4.28162	14.0849	RAB32;RAB20;RAB8B
Constitutive Signaling By AKT1 E17K In Cancer R-HSA-5674400	2023-02-26	0.0377082	0.160416	0	0	6.99965	22.944	NR4A1;CDKN1A
Downregulation Of TGF-beta Receptor Signaling R-HSA-2173788	2023-02-26	0.0377082	0.160416	0	0	6.99965	22.944	PPP1R15A;UBC
HDMs Demethylate Histones R-HSA-3214842	2023-02-26	0.0377082	0.160416	0	0	6.99965	22.944	KDM6B;ARID5B
Infection With Mycobacterium Tuberculosis R-HSA-9635486	2023-02-26	0.0377082	0.160416	0	0	6.99965	22.944	UBC;DUSP16
Pyroptosis R-HSA-5620971	2023-02-26	0.0377082	0.160416	0	0	6.99965	22.944	IL1A;IL1B
Signaling By ALK R-HSA-201556	2023-02-26	0.0377082	0.160416	0	0	6.99965	22.944	CD274;HIF1A
Semaphorin Interactions R-HSA-373755	1964-03-01	0.0403629	0.169121	0	0	4.14082	13.2914	HSP90AA1;SEMA4D;CDK5R1
FLT3 Signaling In Disease R-HSA-9682385	2023-02-27	0.0404133	0.169121	0	0	6.71932	21.5596	CDKN1A;UBC
VEGFR2 Mediated Vascular Permeability R-HSA-5218920	2023-02-27	0.0404133	0.169121	0	0	6.71932	21.5596	HSP90AA1;CTNNB1
PIP3 Activates AKT Signaling R-HSA-1257604	7/268	0.0410452	0.170837	0	0	2.2741	7.26138	NR4A1;JUN;CDKN1A;REST;UBC;IL1RAP;IER3
FOXO-mediated Transcription R-HSA-9614085	1965-03-01	0.0419579	0.173697	0	0	4.07382	12.9184	CDKN1A;BTG1;BCL2L11
Transport Of Small Molecules R-HSA-382551	14/706	0.042301	0.174181	0	0	1.73018	5.47245	ABCA1;SLC38A1;ABCC1;SLC11A1;ATP1B3;SLC3A2;SLC7A11;ATP2B1;FTH1;UBC;HMOX1;NLRP3;ATP6V1E1;SLC15A3
Metabolism Of Porphyrins R-HSA-189445	2023-02-28	0.0431893	0.17503	0	0	6.46056	20.3001	ABCC1;HMOX1
Mitophagy R-HSA-5205647	2023-02-28	0.0431893	0.17503	0	0	6.46056	20.3001	UBC;SQSTM1
Paracetamol ADME R-HSA-9753281	2023-02-28	0.0431893	0.17503	0	0	6.46056	20.3001	ABCC1;SLC38A1
Integrin Cell Surface Interactions R-HSA-216083	1966-03-01	0.0435842	0.175706	0	0	4.00895	12.5603	THBS1;CD44;ICAM1
Dectin-2 Family R-HSA-5621480	2029-02-01	0.0460343	0.182713	0	0	6.22096	19.1504	CLEC4D;CLEC4E
FCERI Mediated MAPK Activation R-HSA-2871796	2029-02-01	0.0460343	0.182713	0	0	6.22096	19.1504	JUN;LCP2
Myogenesis R-HSA-525793	2029-02-01	0.0460343	0.182713	0	0	6.22096	19.1504	SPAG9;CTNNB1
Macroautophagy R-HSA-1632852	4/114	0.0467979	0.184734	0	0	3.06719	9.39147	HSP90AA1;UBC;PLIN2;SQSTM1
GPCR Ligand Binding R-HSA-500792	10/458	0.0470231	0.184734	0	0	1.89929	5.80634	HCAR2;SMOX;PTAFR;CCRL2;CCL4;FPR1;CCL3;NLRP3;CXCL3;CXCL2
Deubiquitination R-HSA-5688426	7/279	0.0490611	0.191762	0	0	2.1809	6.57473	NFKBIA;TNIP1;UBC;NLRP3;TNFAIP3;HIF1A;BIRC3
PPARA Activates Gene Expression R-HSA-1989781	4/116	0.0493251	0.19182	0	0	3.01211	9.06441	ABCA1;TXNRD1;G0S2;PLIN2
Metalloprotease DUBs R-HSA-5689901	1931-02-01	0.051923	0.199916	0	0	5.79134	17.1307	UBC;NLRP3
Regulation Of Lipid Metabolism By PPARalpha R-HSA-400206	4/118	0.0519262	0.199916	0	0	2.95896	8.75241	ABCA1;TXNRD1;G0S2;PLIN2
Signaling By TGFB Family Members R-HSA-9006936	4/119	0.0532544	0.204009	0	0	2.93308	8.60178	TGIF1;PPP1R15A;UBC;SKIL
Signaling By NOTCH2 R-HSA-1980145	1932-02-01	0.0549629	0.209512	0	0	5.59801	16.2404	UBC;RBPJ
Signaling By NOTCH1 R-HSA-1980143	1974-03-01	0.0576984	0.212901	0	0	3.5558	10.143	UBC;RBPJ;HIF1A
Activated NTRK2 Signals Thru CDK5 R-HSA-9032845	2023-01-05	0.0578677	0.212901	0	0	20.9311	59.6453	CDK5R1
LRR FLII-interacting Protein 1 (LRRFIP1) Activates Type I IFN Production R-HSA-3134973	2023-01-05	0.0578677	0.212901	0	0	20.9311	59.6453	CTNNB1
PTK6 Expression R-HSA-8849473	2023-01-05	0.0578677	0.212901	0	0	20.9311	59.6453	HIF1A
RUNX3 Regulates BCL2L11 (BIM) Transcription R-HSA-8952158	2023-01-05	0.0578677	0.212901	0	0	20.9311	59.6453	BCL2L11
TFAP2 (AP-2) Family Regulates Transcription Of Cell Cycle Factors R-HSA-8866911	2023-01-05	0.0578677	0.212901	0	0	20.9311	59.6453	CDKN1A
vRNP Assembly R-HSA-192905	2023-01-05	0.0578677	0.212901	0	0	20.9311	59.6453	HSP90AA1
Signaling To ERKs R-HSA-187687	1933-02-01	0.058064	0.212901	0	0	5.41716	15.4184	MAPKAPK2;RALGDS
ISG15 Antiviral Mechanism R-HSA-1169408	1975-03-01	0.0595974	0.217488	0	0	3.50623	9.88808	EIF4A1;UBC;KPNA4
Transcriptional Regulation By TP53 R-HSA-3700989	8/354	0.0607506	0.220651	0	0	1.96047	5.49124	PLK3;JUN;CDKN1A;RGCC;PERP;TXNRD1;UBC;CDK5R1
Apoptosis R-HSA-109581	5/178	0.0610807	0.220808	0	0	2.44045	6.82243	BCL2L11;UBC;CTNNB1;CFLAR;LMNB1
Negative Regulators Of DDX58/IFIH1 Signaling R-HSA-936440	1935-02-01	0.064442	0.231871	0	0	5.08833	13.9521	UBC;TNFAIP3
ROS And RNS Production In Phagocytes R-HSA-1222556	1936-02-01	0.0677154	0.238371	0	0	4.93842	13.2964	SLC11A1;ATP6V1E1
SMAD2/SMAD3:SMAD4 Heterotrimer Regulates Transcription R-HSA-2173796	1936-02-01	0.0677154	0.238371	0	0	4.93842	13.2964	TGIF1;UBC
Biosynthesis Of EPA-derived SPMs R-HSA-9018679	2023-01-06	0.0690348	0.238371	0	0	16.7441	44.7593	PTGS2
Lipid Particle Organization R-HSA-8964572	2023-01-06	0.0690348	0.238371	0	0	16.7441	44.7593	HILPDA
PTK6 Promotes HIF1A Stabilization R-HSA-8857538	2023-01-06	0.0690348	0.238371	0	0	16.7441	44.7593	HIF1A
Scavenging By Class F Receptors R-HSA-3000484	2023-01-06	0.0690348	0.238371	0	0	16.7441	44.7593	HSP90AA1
Synthesis Of 15-Eicosatetraenoic Acid Derivatives R-HSA-2142770	2023-01-06	0.0690348	0.238371	0	0	16.7441	44.7593	PTGS2
TNFR1-mediated Ceramide Production R-HSA-5626978	2023-01-06	0.0690348	0.238371	0	0	16.7441	44.7593	TNF
Vasopressin-like Receptors R-HSA-388479	2023-01-06	0.0690348	0.238371	0	0	16.7441	44.7593	NLRP3
FLT3 Signaling R-HSA-9607240	1937-02-01	0.0710427	0.244209	0	0	4.79708	12.6858	BCL2L11;UBC
Intracellular Signaling By Second Messengers R-HSA-9006925	7/306	0.0727233	0.248875	0	0	1.98121	5.19294	NR4A1;JUN;CDKN1A;REST;UBC;IL1RAP;IER3
Generic Transcription Pathway R-HSA-212436	20/1190	0.0732018	0.249404	0	0	1.46465	3.82938	TGIF1;PLK3;JUN;CDKN1A;CEBPB;BTG1;TXNRD1;RBPJ;THBS1;NFKB1;NR4A1;RYBP;BCL2L11;RGCC;NR4A3;PERP;UBC;CTNNB1;SKIL;CDK5R1
SLC-mediated Transmembrane Transport R-HSA-425407	6/247	0.0743126	0.251338	0	0	2.104	5.4693	SLC38A1;SLC11A1;NLRP3;SLC3A2;SLC7A11;SLC15A3
Apoptotic Cleavage Of Cellular Proteins R-HSA-111465	1938-02-01	0.0744222	0.251338	0	0	4.66359	12.116	CTNNB1;LMNB1
Antiviral Mechanism By IFN-stimulated Genes R-HSA-1169410	1983-03-01	0.0758142	0.254921	0	0	3.15433	8.13649	EIF4A1;UBC;KPNA4
Transcriptional Regulation Of White Adipocyte Differentiation R-HSA-381340	1984-03-01	0.0779653	0.257966	0	0	3.11523	7.94847	CEBPB;TNF;NFKB1
FLT3 Signaling By CBL Mutants R-HSA-9706377	2023-01-07	0.08007	0.257966	0	0	13.9527	35.2285	UBC
Glycerophospholipid Catabolism R-HSA-6814848	2023-01-07	0.08007	0.257966	0	0	13.9527	35.2285	GDE1
HDL Assembly R-HSA-8963896	2023-01-07	0.08007	0.257966	0	0	13.9527	35.2285	ABCA1
Insulin-like Growth Factor-2 mRNA Binding Proteins (IGF2BPs/IMPs/VICKZs) Bind RNA R-HSA-428359	2023-01-07	0.08007	0.257966	0	0	13.9527	35.2285	CD44
Interleukin-36 Pathway R-HSA-9014826	2023-01-07	0.08007	0.257966	0	0	13.9527	35.2285	IL1RAP
Modulation By Mtb Of Host Immune System R-HSA-9637628	2023-01-07	0.08007	0.257966	0	0	13.9527	35.2285	UBC
RSK Activation R-HSA-444257	2023-01-07	0.08007	0.257966	0	0	13.9527	35.2285	RPS6KA2
RUNX3 Regulates CDKN1A Transcription R-HSA-8941855	2023-01-07	0.08007	0.257966	0	0	13.9527	35.2285	CDKN1A
Signaling By MAPK Mutants R-HSA-9652817	2023-01-07	0.08007	0.257966	0	0	13.9527	35.2285	DUSP16
Binding And Uptake Of Ligands By Scavenger Receptors R-HSA-2173782	1941-02-01	0.0848568	0.272249	0	0	4.3042	10.6176	HSP90AA1;FTH1
Regulation Of mRNA Stability By Proteins That Bind AU-rich Elements R-HSA-450531	1988-03-01	0.0868323	0.274709	0	0	2.96802	7.25319	MAPKAPK2;UBC;ZFP36L1
Deactivation Of Beta-Catenin Transactivating Complex R-HSA-3769402	1942-02-01	0.0884283	0.274709	0	0	4.19638	10.1786	UBC;CTNNB1
RHOF GTPase Cycle R-HSA-9035034	1942-02-01	0.0884283	0.274709	0	0	4.19638	10.1786	BASP1;LMNB1
Interferon Gamma Signaling R-HSA-877300	1989-03-01	0.0891132	0.274709	0	0	2.93336	7.09243	PTAFR;CD44;ICAM1
Peptide Hormone Metabolism R-HSA-2980736	1989-03-01	0.0891132	0.274709	0	0	2.93336	7.09243	CTSZ;ATP6AP2;CTNNB1
RAB GEFs Exchange GTP For GDP On RABs R-HSA-8876198	1989-03-01	0.0891132	0.274709	0	0	2.93336	7.09243	RAB32;RABGEF1;RAB8B
Binding Of TCF/LEF:CTNNB1 To Target Gene Promoters R-HSA-4411364	2023-01-08	0.0909749	0.274709	0	0	11.9588	28.6674	CTNNB1
Formyl Peptide Receptors Bind Formyl Peptides And Many Other Ligands R-HSA-444473	2023-01-08	0.0909749	0.274709	0	0	11.9588	28.6674	FPR1
Myoclonic Epilepsy Of Lafora R-HSA-3785653	2023-01-08	0.0909749	0.274709	0	0	11.9588	28.6674	UBC
Phosphate Bond Hydrolysis By NTPDase Proteins R-HSA-8850843	2023-01-08	0.0909749	0.274709	0	0	11.9588	28.6674	ENTPD1
RUNX3 Regulates WNT Signaling R-HSA-8951430	2023-01-08	0.0909749	0.274709	0	0	11.9588	28.6674	CTNNB1
SHC-related Events Triggered By IGF1R R-HSA-2428933	2023-01-08	0.0909749	0.274709	0	0	11.9588	28.6674	IGF1R
Sema4D Mediated Inhibition Of Cell Attachment And Migration R-HSA-416550	2023-01-08	0.0909749	0.274709	0	0	11.9588	28.6674	SEMA4D
TRAIL Signaling R-HSA-75158	2023-01-08	0.0909749	0.274709	0	0	11.9588	28.6674	CFLAR
Transport Of RCbl Within Body R-HSA-9758890	2023-01-08	0.0909749	0.274709	0	0	11.9588	28.6674	ABCC1
Regulation Of TP53 Activity Thru Phosphorylation R-HSA-6804756	1990-03-01	0.0914191	0.274971	0	0	2.8995	6.93648	PLK3;UBC;CDK5R1
DAP12 Interactions R-HSA-2172127	1943-02-01	0.0920439	0.275774	0	0	4.09382	9.76578	LCP2;TREM1
Sphingolipid De Novo Biosynthesis R-HSA-1660661	1944-02-01	0.095702	0.284519	0	0	3.99615	9.37703	SGPL1;SGMS2
TGF-beta Receptor Signaling Activates SMADs R-HSA-2173789	1944-02-01	0.095702	0.284519	0	0	3.99615	9.37703	PPP1R15A;UBC
VEGFA-VEGFR2 Pathway R-HSA-4420097	1993-03-01	0.0984836	0.291022	0	0	2.80242	6.49564	HSP90AA1;MAPKAPK2;CTNNB1
RNA Polymerase II Transcription R-HSA-73857	21/1312	0.0991702	0.291022	0	0	1.39108	3.21468	TGIF1;PLK3;JUN;CDKN1A;CEBPB;BTG1;TXNRD1;RBPJ;ELL2;THBS1;NFKB1;NR4A1;RYBP;BCL2L11;RGCC;NR4A3;PERP;UBC;CTNNB1;SKIL;CDK5R1
Heme Signaling R-HSA-9707616	1945-02-01	0.099401	0.291022	0	0	3.90302	9.01048	HMOX1;NFE2L2
TBC/RABGAPs R-HSA-8854214	1945-02-01	0.099401	0.291022	0	0	3.90302	9.01048	RABGEF1;RAB8B
BH3-only Proteins Associate With And Inactivate Anti-Apoptotic BCL-2 Members R-HSA-111453	2023-01-09	0.101751	0.291258	0	0	10.4635	23.9113	BCL2L11
Downregulation Of ERBB4 Signaling R-HSA-1253288	2023-01-09	0.101751	0.291258	0	0	10.4635	23.9113	UBC
Lipophagy R-HSA-9613354	2023-01-09	0.101751	0.291258	0	0	10.4635	23.9113	PLIN2
PTK6 Regulates RTKs And Their Effectors AKT1 And DOK1 R-HSA-8849469	2023-01-09	0.101751	0.291258	0	0	10.4635	23.9113	UBC
Prevention Of Phagosomal-Lysosomal Fusion R-HSA-9636383	2023-01-09	0.101751	0.291258	0	0	10.4635	23.9113	UBC
Regulation Of PTEN Localization R-HSA-8948747	2023-01-09	0.101751	0.291258	0	0	10.4635	23.9113	UBC
Metabolism Of Nucleotides R-HSA-15869	1995-03-01	0.103312	0.294631	0	0	2.74122	6.22257	ENTPD1;TXNRD1;ACOD1
Cyclin D Associated Events In G1 R-HSA-69231	1947-02-01	0.106916	0.302667	0	0	3.72917	8.33735	CDKN1A;UBC
PKMTs Methylate Histone Lysines R-HSA-3214841	1947-02-01	0.106916	0.302667	0	0	3.72917	8.33735	NFKB1;NFKB2
Response Of EIF2AK4 (GCN2) To Amino Acid Deficiency R-HSA-9633012	1998-03-01	0.110727	0.312308	0	0	2.65425	5.84117	CEBPB;ATF3;ATF4
AKT Phosphorylates Targets In Nucleus R-HSA-198693	2023-01-10	0.1124	0.312448	0	0	9.30038	20.3277	NR4A1
Acetylcholine Regulates Insulin Secretion R-HSA-399997	2023-01-10	0.1124	0.312448	0	0	9.30038	20.3277	MARCKS
Activation Of AP-1 Family Of Transcription Factors R-HSA-450341	2023-01-10	0.1124	0.312448	0	0	9.30038	20.3277	JUN
STAT5 Activation Downstream Of FLT3 ITD Mutants R-HSA-9702518	2023-01-10	0.1124	0.312448	0	0	9.30038	20.3277	CDKN1A
Cellular Response To Heat Stress R-HSA-3371556	1999-03-01	0.113244	0.31366	0	0	2.62647	5.72101	HSP90AA1;HSPA5;MAPKAPK2
Signaling By NOTCH3 R-HSA-9012852	1949-02-01	0.114578	0.316219	0	0	3.57012	7.73466	UBC;RBPJ
Ion Homeostasis R-HSA-5578775	1950-02-01	0.118461	0.318691	0	0	3.49557	7.45666	ATP1B3;ATP2B1
GPCR Downstream Signaling R-HSA-388396	11/619	0.119301	0.318691	0	0	1.53343	3.26023	HCAR2;GNA13;ABR;RPS6KA2;PTAFR;CCL4;FPR1;PDE4B;NLRP3;CXCL3;CXCL2
Signaling By VEGF R-HSA-194138	3/102	0.120921	0.318691	0	0	2.54649	5.37976	HSP90AA1;MAPKAPK2;CTNNB1
GSK3B And BTRC:CUL1-mediated-degradation Of NFE2L2 R-HSA-9762114	1951-02-01	0.122376	0.318691	0	0	3.42406	7.19278	UBC;NFE2L2
Alpha-protein Kinase 1 Signaling Pathway R-HSA-9645460	2023-01-11	0.122924	0.318691	0	0	8.36992	17.545	UBC
Apoptotic Cleavage Of Cell Adhesion Proteins R-HSA-351906	2023-01-11	0.122924	0.318691	0	0	8.36992	17.545	CTNNB1
CASP8 Activity Is Inhibited R-HSA-5218900	2023-01-11	0.122924	0.318691	0	0	8.36992	17.545	CFLAR
Dimerization Of Procaspase-8 R-HSA-69416	2023-01-11	0.122924	0.318691	0	0	8.36992	17.545	CFLAR
Killing Mechanisms R-HSA-9664420	2023-01-11	0.122924	0.318691	0	0	8.36992	17.545	JUN
RHO GTPases Activate IQGAPs R-HSA-5626467	2023-01-11	0.122924	0.318691	0	0	8.36992	17.545	CTNNB1
Reduction Of Cytosolic Ca++ Levels R-HSA-418359	2023-01-11	0.122924	0.318691	0	0	8.36992	17.545	ATP2B1
Regulated Proteolysis Of p75NTR R-HSA-193692	2023-01-11	0.122924	0.318691	0	0	8.36992	17.545	NFKB1
Regulation Of BACH1 Activity R-HSA-9708530	2023-01-11	0.122924	0.318691	0	0	8.36992	17.545	UBC
Regulation Of Gene Expression By Hypoxia-inducible Factor R-HSA-1234158	2023-01-11	0.122924	0.318691	0	0	8.36992	17.545	HIF1A
TICAM1,TRAF6-dependent Induction Of TAK1 Complex R-HSA-9014325	2023-01-11	0.122924	0.318691	0	0	8.36992	17.545	UBC
Transport Of Organic Anions R-HSA-879518	2023-01-11	0.122924	0.318691	0	0	8.36992	17.545	NLRP3
Uptake And Function Of Anthrax Toxins R-HSA-5210891	2023-01-11	0.122924	0.318691	0	0	8.36992	17.545	ANTXR2
eNOS Activation R-HSA-203615	2023-01-11	0.122924	0.318691	0	0	8.36992	17.545	HSP90AA1
Apoptotic Execution Phase R-HSA-75153	1952-02-01	0.126322	0.324226	0	0	3.3554	6.94207	CTNNB1;LMNB1
RHOD GTPase Cycle R-HSA-9013405	1952-02-01	0.126322	0.324226	0	0	3.3554	6.94207	EFHD2;LMNB1
Signaling By Non-Receptor Tyrosine Kinases R-HSA-9006927	1952-02-01	0.126322	0.324226	0	0	3.3554	6.94207	UBC;HIF1A
Ion Transport By P-type ATPases R-HSA-936837	1953-02-01	0.130298	0.332217	0	0	3.28945	6.70366	ATP1B3;ATP2B1
Nuclear Receptor Transcription Pathway R-HSA-383280	1953-02-01	0.130298	0.332217	0	0	3.28945	6.70366	NR4A1;NR4A3
Hyaluronan Uptake And Degradation R-HSA-2160916	2023-01-12	0.133323	0.335485	0	0	7.60863	15.3313	CD44
Josephin Domain DUBs R-HSA-5689877	2023-01-12	0.133323	0.335485	0	0	7.60863	15.3313	UBC
NOTCH2 Intracellular Domain Regulates Transcription R-HSA-2197563	2023-01-12	0.133323	0.335485	0	0	7.60863	15.3313	RBPJ
TICAM1-dependent Activation Of IRF3/IRF7 R-HSA-9013973	2023-01-12	0.133323	0.335485	0	0	7.60863	15.3313	UBC
Signaling By ALK Fusions And Activated Point Mutants R-HSA-9725370	1955-02-01	0.138336	0.346203	0	0	3.16499	6.26059	CEBPB;SQSTM1
Gene Expression (Transcription) R-HSA-74160	22/1449	0.138481	0.346203	0	0	1.31482	2.59942	TGIF1;PLK3;JUN;CDKN1A;HSP90AA1;CEBPB;BTG1;TXNRD1;RBPJ;ELL2;THBS1;NFKB1;NR4A1;RYBP;BCL2L11;RGCC;NR4A3;PERP;UBC;CTNNB1;SKIL;CDK5R1
Downregulation Of ERBB2:ERBB3 Signaling R-HSA-1358803	2023-01-13	0.143599	0.353262	0	0	6.97422	13.5351	UBC
Glycogen Synthesis R-HSA-3322077	2023-01-13	0.143599	0.353262	0	0	6.97422	13.5351	UBC
Nucleotide Biosynthesis R-HSA-8956320	2023-01-13	0.143599	0.353262	0	0	6.97422	13.5351	ACOD1
Suppression Of Phagosomal Maturation R-HSA-9637687	2023-01-13	0.143599	0.353262	0	0	6.97422	13.5351	UBC
Trafficking And Processing Of Endosomal TLR R-HSA-1679131	2023-01-13	0.143599	0.353262	0	0	6.97422	13.5351	CTSB
Ribosomal Scanning And Start Codon Recognition R-HSA-72702	1957-02-01	0.146478	0.359198	0	0	3.04959	5.8579	EIF4A1;EIF5
SARS-CoV Infections R-HSA-9679506	7/369	0.149916	0.361006	0	0	1.63112	3.09534	HSP90AA1;REST;IRAK2;UBC;NLRP3;ATP1B3;NFE2L2
Constitutive Signaling By NOTCH1 HD+PEST Domain Mutants R-HSA-2894862	1958-02-01	0.150586	0.361006	0	0	2.99498	5.67016	UBC;RBPJ
Metabolism Of Polyamines R-HSA-351202	1958-02-01	0.150586	0.361006	0	0	2.99498	5.67016	SLC38A1;SMOX
NIK To Noncanonical NF-kB Signaling R-HSA-5676590	1958-02-01	0.150586	0.361006	0	0	2.99498	5.67016	UBC;NFKB2
Neddylation R-HSA-8951664	5/237	0.151401	0.361006	0	0	1.81434	3.42516	UBC;FEM1C;HIF1A;SQSTM1;NFE2L2
Chromatin Modifying Enzymes R-HSA-3247509	5/238	0.153264	0.361006	0	0	1.80646	3.38819	KDM6B;REST;ARID5B;NFKB1;NFKB2
AKT Phosphorylates Targets In Cytosol R-HSA-198323	2023-01-14	0.153754	0.361006	0	0	6.43742	12.0534	CDKN1A
Constitutive Signaling By EGFRvIII R-HSA-5637810	2023-01-14	0.153754	0.361006	0	0	6.43742	12.0534	HSP90AA1
RUNX3 Regulates NOTCH Signaling R-HSA-8941856	2023-01-14	0.153754	0.361006	0	0	6.43742	12.0534	RBPJ
TP53 Regulates Transcription Of Genes Involved In G1 Cell Cycle Arrest R-HSA-6804116	2023-01-14	0.153754	0.361006	0	0	6.43742	12.0534	CDKN1A
TP53 Regulates Transcription Of Additional Cell Death Genes With Uncertain Roles In P53-Dependent Apoptosis R-HSA-6803205	2023-01-14	0.153754	0.361006	0	0	6.43742	12.0534	PERP
Tryptophan Catabolism R-HSA-71240	2023-01-14	0.153754	0.361006	0	0	6.43742	12.0534	SLC3A2
RHO GTPase Cycle R-HSA-9012999	8/441	0.154522	0.361006	0	0	1.55955	2.91233	GNA13;ABR;HSP90AA1;BASP1;ERBIN;EFHD2;RHOV;LMNB1
Ion Channel Transport R-HSA-983712	4/175	0.154612	0.361006	0	0	1.96692	3.67191	UBC;ATP1B3;ATP2B1;ATP6V1E1
SCF(Skp2)-mediated Degradation Of P27/P21 R-HSA-187577	1959-02-01	0.154717	0.361006	0	0	2.94229	5.49078	CDKN1A;UBC
Transcriptional Regulation Of Granulopoiesis R-HSA-9616222	1959-02-01	0.154717	0.361006	0	0	2.94229	5.49078	CDKN1A;CEBPB
Disorders Of Transmembrane Transporters R-HSA-5619115	4/176	0.156841	0.364858	0	0	1.95538	3.62239	ABCA1;UBC;NLRP3;SLC3A2
Adaptive Immune System R-HSA-1280218	12/733	0.162459	0.365558	0	0	1.40856	2.55982	NFKBIA;CD274;HSPA5;UBC;REL;MAP3K8;LCP2;TREM1;NFKB1;MALT1;ICAM1;CTSB
DNA Damage/Telomere Stress Induced Senescence R-HSA-2559586	1961-02-01	0.163042	0.365558	0	0	2.84226	5.15515	CDKN1A;LMNB1
Dectin-1 Mediated Noncanonical NF-kB Signaling R-HSA-5607761	1961-02-01	0.163042	0.365558	0	0	2.84226	5.15515	UBC;NFKB2
Regulation Of PTEN Gene Transcription R-HSA-8943724	1961-02-01	0.163042	0.365558	0	0	2.84226	5.15515	JUN;REST
CTNNB1 S33 Mutants Not Phosphorylated R-HSA-5358747	2023-01-15	0.163789	0.365558	0	0	5.9773	10.814	CTNNB1
Constitutive Signaling By NOTCH1 HD Domain Mutants R-HSA-2691232	2023-01-15	0.163789	0.365558	0	0	5.9773	10.814	UBC
Depolymerisation Of Nuclear Lamina R-HSA-4419969	2023-01-15	0.163789	0.365558	0	0	5.9773	10.814	LMNB1
Glycogen Storage Diseases R-HSA-3229121	2023-01-15	0.163789	0.365558	0	0	5.9773	10.814	UBC
InlB-mediated Entry Of Listeria Monocytogenes Into Host Cell R-HSA-8875360	2023-01-15	0.163789	0.365558	0	0	5.9773	10.814	UBC
Metabolism Of Nitric Oxide: NOS3 Activation And Regulation R-HSA-202131	2023-01-15	0.163789	0.365558	0	0	5.9773	10.814	HSP90AA1
Negative Regulation Of FLT3 R-HSA-9706369	2023-01-15	0.163789	0.365558	0	0	5.9773	10.814	UBC
Regulation Of Innate Immune Responses To Cytosolic DNA R-HSA-3134975	2023-01-15	0.163789	0.365558	0	0	5.9773	10.814	UBC
Signaling By FLT3 ITD And TKD Mutants R-HSA-9703648	2023-01-15	0.163789	0.365558	0	0	5.9773	10.814	CDKN1A
Synthesis Of Prostaglandins (PG) And Thromboxanes (TX) R-HSA-2162123	2023-01-15	0.163789	0.365558	0	0	5.9773	10.814	PTGS2
G Alpha (I) Signaling Events R-HSA-418594	6/312	0.166914	0.370507	0	0	1.65156	2.95674	HCAR2;CCL4;FPR1;PDE4B;CXCL3;CXCL2
Pre-NOTCH Transcription And Translation R-HSA-1912408	1962-02-01	0.167235	0.370507	0	0	2.79475	4.99802	JUN;RBPJ
G2/M Transition R-HSA-69275	4/182	0.170462	0.370507	0	0	1.88889	3.34191	CDKN1A;HSP90AA1;UBC;PHLDA1
SARS-CoV-2 Activates/Modulates Innate And Adaptive Immune Responses R-HSA-9705671	3/121	0.173474	0.370507	0	0	2.1344	3.73888	HSP90AA1;IRAK2;NLRP3
CRMPs In Sema3A Signaling R-HSA-399956	2023-01-16	0.173705	0.370507	0	0	5.57853	9.76463	CDK5R1
Caspase Activation Via Death Receptors In Presence Of Ligand R-HSA-140534	2023-01-16	0.173705	0.370507	0	0	5.57853	9.76463	CFLAR
FOXO-mediated Transcription Of Cell Death Genes R-HSA-9614657	2023-01-16	0.173705	0.370507	0	0	5.57853	9.76463	BCL2L11
Hyaluronan Metabolism R-HSA-2142845	2023-01-16	0.173705	0.370507	0	0	5.57853	9.76463	CD44
Plasma Lipoprotein Assembly R-HSA-8963898	2023-01-16	0.173705	0.370507	0	0	5.57853	9.76463	ABCA1
Regulation Of KIT Signaling R-HSA-1433559	2023-01-16	0.173705	0.370507	0	0	5.57853	9.76463	SH2B2
Regulation Of Gene Expression In Late Stage (Branching Morphogenesis) Pancreatic Bud Precursor Cells R-HSA-210744	2023-01-16	0.173705	0.370507	0	0	5.57853	9.76463	RBPJ
Sema3A PAK Dependent Axon Repulsion R-HSA-399954	2023-01-16	0.173705	0.370507	0	0	5.57853	9.76463	HSP90AA1
Spry Regulation Of FGF Signaling R-HSA-1295596	2023-01-16	0.173705	0.370507	0	0	5.57853	9.76463	UBC
TGF-beta Receptor Signaling In EMT (Epithelial To Mesenchymal Transition) R-HSA-2173791	2023-01-16	0.173705	0.370507	0	0	5.57853	9.76463	UBC
Translesion Synthesis By REV1 R-HSA-110312	2023-01-16	0.173705	0.370507	0	0	5.57853	9.76463	UBC
VLDLR Internalisation And Degradation R-HSA-8866427	2023-01-16	0.173705	0.370507	0	0	5.57853	9.76463	UBC
Mitotic G2-G2/M Phases R-HSA-453274	4/184	0.175093	0.372435	0	0	1.86772	3.25438	CDKN1A;HSP90AA1;UBC;PHLDA1
Oxygen-dependent Proline Hydroxylation Of Hypoxia-inducible Factor Alpha R-HSA-1234176	1964-02-01	0.175674	0.372642	0	0	2.70432	4.70316	UBC;HIF1A
Rab Regulation Of Trafficking R-HSA-9007101	3/122	0.176402	0.373158	0	0	2.11635	3.67185	RAB32;RABGEF1;RAB8B
MAPK Family Signaling Cascades R-HSA-5683057	6/318	0.177239	0.373806	0	0	1.6193	2.8018	DUSP5;JUN;UBC;RASA2;RALGDS;DUSP16
Metabolism Of Vitamins And Cofactors R-HSA-196854	4/186	0.179766	0.373806	0	0	1.847	3.16964	ABCC1;HSP90AA1;GCH1;PTGS2
Regulation Of RAS By GAPs R-HSA-5658442	1965-02-01	0.179919	0.373806	0	0	2.66126	4.56473	RASA2;UBC
p53-Dependent G1 DNA Damage Response R-HSA-69563	1965-02-01	0.179919	0.373806	0	0	2.66126	4.56473	CDKN1A;UBC
Aberrant Regulation Of Mitotic G1/S Transition In Cancer Due To RB1 Defects R-HSA-9659787	2023-01-17	0.183505	0.373806	0	0	5.22961	8.86688	CDKN1A
Activation Of IRF3/IRF7 Mediated By TBK1/IKK Epsilon R-HSA-936964	2023-01-17	0.183505	0.373806	0	0	5.22961	8.86688	UBC
Beta-catenin Phosphorylation Cascade R-HSA-196299	2023-01-17	0.183505	0.373806	0	0	5.22961	8.86688	CTNNB1
Biosynthesis Of DHA-derived SPMs R-HSA-9018677	2023-01-17	0.183505	0.373806	0	0	5.22961	8.86688	PTGS2
Gastrin-CREB Signaling Pathway Via PKC And MAPK R-HSA-881907	2023-01-17	0.183505	0.373806	0	0	5.22961	8.86688	RPS6KA2
Gastrulation R-HSA-9758941	2023-01-17	0.183505	0.373806	0	0	5.22961	8.86688	CTNNB1
TNF Receptor Superfamily (TNFSF) Members Mediating Non-Canonical NF-kB Pathway R-HSA-5676594	2023-01-17	0.183505	0.373806	0	0	5.22961	8.86688	BIRC3
Translesion Synthesis By POLI R-HSA-5656121	2023-01-17	0.183505	0.373806	0	0	5.22961	8.86688	UBC
Translesion Synthesis By POLK R-HSA-5655862	2023-01-17	0.183505	0.373806	0	0	5.22961	8.86688	UBC
Tristetraprolin (TTP, ZFP36) Binds And Destabilizes mRNA R-HSA-450513	2023-01-17	0.183505	0.373806	0	0	5.22961	8.86688	MAPKAPK2
RUNX1 Regulates Genes Involved In Megakaryocyte Differentiation And Platelet Function R-HSA-8936459	1966-02-01	0.184179	0.37419	0	0	2.61955	4.43187	NR4A3;THBS1
G1/S DNA Damage Checkpoints R-HSA-69615	1967-02-01	0.188454	0.381868	0	0	2.57912	4.30428	CDKN1A;UBC
Costimulation By CD28 Family R-HSA-388841	1968-02-01	0.192743	0.387383	0	0	2.53991	4.1817	CD274;MAP3K8
Activation Of SMO R-HSA-5635838	2023-01-18	0.193188	0.387383	0	0	4.92173	8.09177	SMOX
JNK (c-Jun Kinases) Phosphorylation And Activation Mediated By Activated Human TAK1 R-HSA-450321	2023-01-18	0.193188	0.387383	0	0	4.92173	8.09177	IRAK2
Signaling By FLT3 Fusion Proteins R-HSA-9703465	2023-01-18	0.193188	0.387383	0	0	4.92173	8.09177	CDKN1A
RHOB GTPase Cycle R-HSA-9013026	1969-02-01	0.197044	0.394089	0	0	2.50187	4.06386	ABR;ERBIN
Biosynthesis Of Specialized Proresolving Mediators (SPMs) R-HSA-9018678	2023-01-19	0.202758	0.397261	0	0	4.64807	7.41713	PTGS2
Initiation Of Nuclear Envelope (NE) Reformation R-HSA-2995383	2023-01-19	0.202758	0.397261	0	0	4.64807	7.41713	LMNB1
Nicotinamide Salvaging R-HSA-197264	2023-01-19	0.202758	0.397261	0	0	4.64807	7.41713	PTGS2
Nuclear Events Stimulated By ALK Signaling In Cancer R-HSA-9725371	2023-01-19	0.202758	0.397261	0	0	4.64807	7.41713	CEBPB
Other Semaphorin Interactions R-HSA-416700	2023-01-19	0.202758	0.397261	0	0	4.64807	7.41713	SEMA4D
Regulation Of TP53 Activity Thru Methylation R-HSA-6804760	2023-01-19	0.202758	0.397261	0	0	4.64807	7.41713	UBC
Scavenging By Class A Receptors R-HSA-3000480	2023-01-19	0.202758	0.397261	0	0	4.64807	7.41713	FTH1
Translesion Synthesis By POLH R-HSA-110320	2023-01-19	0.202758	0.397261	0	0	4.64807	7.41713	UBC
Plasma Lipoprotein Assembly, Remodeling, And Clearance R-HSA-174824	1971-02-01	0.205681	0.400949	0	0	2.42911	3.84146	ABCA1;UBC
trans-Golgi Network Vesicle Budding R-HSA-199992	1971-02-01	0.205681	0.400949	0	0	2.42911	3.84146	FTH1;CTSZ
CD209 (DC-SIGN) Signaling R-HSA-5621575	2023-01-20	0.212214	0.407493	0	0	4.40321	6.82568	NFKB1
NOTCH4 Intracellular Domain Regulates Transcription R-HSA-9013695	2023-01-20	0.212214	0.407493	0	0	4.40321	6.82568	RBPJ
Receptor-type Tyrosine-Protein Phosphatases R-HSA-388844	2023-01-20	0.212214	0.407493	0	0	4.40321	6.82568	IL1RAP
Regulation Of FZD By Ubiquitination R-HSA-4641263	2023-01-20	0.212214	0.407493	0	0	4.40321	6.82568	UBC
Sema4D Induced Cell Migration And Growth-Cone Collapse R-HSA-416572	2023-01-20	0.212214	0.407493	0	0	4.40321	6.82568	SEMA4D
Syndecan Interactions R-HSA-3000170	2023-01-20	0.212214	0.407493	0	0	4.40321	6.82568	THBS1
Cellular Response To Hypoxia R-HSA-1234174	1973-02-01	0.214359	0.408555	0	0	2.36044	3.63533	UBC;HIF1A
Extra-nuclear Estrogen Signaling R-HSA-9009391	1973-02-01	0.214359	0.408555	0	0	2.36044	3.63533	HSP90AA1;IGF1R
RHOC GTPase Cycle R-HSA-9013106	1973-02-01	0.214359	0.408555	0	0	2.36044	3.63533	ABR;ERBIN
Ub-specific Processing Proteases R-HSA-5689880	4/201	0.216052	0.410097	0	0	1.70506	2.61256	NFKBIA;UBC;HIF1A;BIRC3
Factors Involved In Megakaryocyte Development And Platelet Production R-HSA-983231	3/136	0.21868	0.410097	0	0	1.89223	2.87646	EHD1;MAFF;SH2B2
Late Phase Of HIV Life Cycle R-HSA-162599	3/136	0.21868	0.410097	0	0	1.89223	2.87646	VPS4B;UBC;VPS37B
Formation Of Cornified Envelope R-HSA-6809371	1974-02-01	0.218711	0.410097	0	0	2.32754	3.53788	PERP;SPRR1B
RAF/MAP Kinase Cascade R-HSA-5673001	5/271	0.219582	0.410097	0	0	1.57968	2.39484	DUSP5;UBC;RASA2;RALGDS;DUSP16
Signaling By NOTCH R-HSA-157118	4/203	0.221037	0.410097	0	0	1.68775	2.54754	JUN;UBC;RBPJ;HIF1A
Cobalamin (Cbl, Vitamin B12) Transport And Metabolism R-HSA-196741	2023-01-21	0.221559	0.410097	0	0	4.18284	6.30382	ABCC1
ER Quality Control Compartment (ERQC) R-HSA-901032	2023-01-21	0.221559	0.410097	0	0	4.18284	6.30382	UBC
NOTCH2 Activation And Transmission Of Signal To Nucleus R-HSA-2979096	2023-01-21	0.221559	0.410097	0	0	4.18284	6.30382	UBC
Negative Regulation Of MET Activity R-HSA-6807004	2023-01-21	0.221559	0.410097	0	0	4.18284	6.30382	UBC
PD-1 Signaling R-HSA-389948	2023-01-21	0.221559	0.410097	0	0	4.18284	6.30382	CD274
Synthesis, Secretion, And Inactivation Of Glucagon-like Peptide-1 (GLP-1) R-HSA-381771	2023-01-21	0.221559	0.410097	0	0	4.18284	6.30382	CTNNB1
Transcriptional Regulation By RUNX1 R-HSA-8878171	4/204	0.223541	0.412774	0	0	1.67923	2.51575	RYBP;NR4A3;UBC;THBS1
Vesicle-mediated Transport R-HSA-5653656	10/637	0.225385	0.415183	0	0	1.34449	2.00322	RAB32;RABGEF1;HSP90AA1;FTH1;VPS4B;CTSZ;UBC;NLRP3;VPS37B;RAB8B
PTEN Regulation R-HSA-6807070	3/139	0.228004	0.419005	0	0	1.85021	2.73533	JUN;REST;UBC
ERK/MAPK Targets R-HSA-198753	2023-01-22	0.230793	0.422115	0	0	3.98345	5.84068	RPS6KA2
Insertion Of Tail-Anchored Proteins Into Endoplasmic Reticulum Membrane R-HSA-9609523	2023-01-22	0.230793	0.422115	0	0	3.98345	5.84068	HMOX1
ABC Transporter Disorders R-HSA-5619084	1977-02-01	0.231808	0.422967	0	0	2.2341	3.26591	ABCA1;UBC
MAPK1/MAPK3 Signaling R-HSA-5684996	5/277	0.232502	0.42323	0	0	1.54436	2.253	DUSP5;UBC;RASA2;RALGDS;DUSP16
G Alpha (12/13) Signaling Events R-HSA-416482	1978-02-01	0.236185	0.426908	0	0	2.20459	3.18153	GNA13;ABR
Oncogenic MAPK Signaling R-HSA-6802957	1978-02-01	0.236185	0.426908	0	0	2.20459	3.18153	BCL2L11;DUSP16
Pre-NOTCH Expression And Processing R-HSA-1912422	1978-02-01	0.236185	0.426908	0	0	2.20459	3.18153	JUN;RBPJ
BBSome-mediated Cargo-Targeting To Cilium R-HSA-5620922	2023-01-23	0.239918	0.429621	0	0	3.8022	5.42748	SMOX
CD28 Dependent PI3K/Akt Signaling R-HSA-389357	2023-01-23	0.239918	0.429621	0	0	3.8022	5.42748	MAP3K8
RHOBTB2 GTPase Cycle R-HSA-9013418	2023-01-23	0.239918	0.429621	0	0	3.8022	5.42748	HSP90AA1
Signaling By NTRK2 (TRKB) R-HSA-9006115	2023-01-23	0.239918	0.429621	0	0	3.8022	5.42748	CDK5R1
APC/C:Cdc20 Mediated Degradation Of Cyclin B R-HSA-174048	2023-01-24	0.248935	0.437342	0	0	3.6367	5.05706	UBC
DARPP-32 Events R-HSA-180024	2023-01-24	0.248935	0.437342	0	0	3.6367	5.05706	PDE4B
Glycogen Metabolism R-HSA-8982491	2023-01-24	0.248935	0.437342	0	0	3.6367	5.05706	UBC
Incretin Synthesis, Secretion, And Inactivation R-HSA-400508	2023-01-24	0.248935	0.437342	0	0	3.6367	5.05706	CTNNB1
Other Interleukin Signaling R-HSA-449836	2023-01-24	0.248935	0.437342	0	0	3.6367	5.05706	CSF1
Sema4D In Semaphorin Signaling R-HSA-400685	2023-01-24	0.248935	0.437342	0	0	3.6367	5.05706	SEMA4D
Thromboxane Signaling Thru TP Receptor R-HSA-428930	2023-01-24	0.248935	0.437342	0	0	3.6367	5.05706	GNA13
Regulation Of HSF1-mediated Heat Shock Response R-HSA-3371453	1981-02-01	0.249342	0.437342	0	0	2.12055	2.9453	HSPA5;MAPKAPK2
Signaling By NOTCH4 R-HSA-9013694	1981-02-01	0.249342	0.437342	0	0	2.12055	2.9453	UBC;RBPJ
Metabolism Of Lipids R-HSA-556833	11/732	0.252369	0.441646	0	0	1.28547	1.76991	ABCA1;SGPL1;ABCC1;TXNRD1;HILPDA;MAPKAPK2;GDE1;G0S2;PLIN2;SGMS2;PTGS2
Cyclin E Associated Events During G1/S Transition R-HSA-69202	1982-02-01	0.253733	0.443026	0	0	2.09394	2.87178	CDKN1A;UBC
Deadenylation Of mRNA R-HSA-429947	2023-01-25	0.257846	0.44516	0	0	3.48499	4.72353	EIF4A1
Gap-filling DNA Repair Synthesis And Ligation In GG-NER R-HSA-5696397	2023-01-25	0.257846	0.44516	0	0	3.48499	4.72353	UBC
Inactivation Of CSF3 (G-CSF) Signaling R-HSA-9705462	2023-01-25	0.257846	0.44516	0	0	3.48499	4.72353	UBC
NOTCH3 Activation And Transmission Of Signal To Nucleus R-HSA-9013507	2023-01-25	0.257846	0.44516	0	0	3.48499	4.72353	UBC
NOTCH3 Intracellular Domain Regulates Transcription R-HSA-9013508	2023-01-25	0.257846	0.44516	0	0	3.48499	4.72353	RBPJ
HIV Life Cycle R-HSA-162587	3/149	0.259573	0.447139	0	0	1.7226	2.32331	VPS4B;UBC;VPS37B
Cyclin A:Cdk2-associated Events At S Phase Entry R-HSA-69656	1984-02-01	0.26252	0.449725	0	0	2.04266	2.7319	CDKN1A;UBC
Degradation Of Beta-Catenin By Destruction Complex R-HSA-195253	1984-02-01	0.26252	0.449725	0	0	2.04266	2.7319	UBC;CTNNB1
APC-Cdc20 Mediated Degradation Of Nek2A R-HSA-179409	2023-01-26	0.266652	0.449725	0	0	3.34542	4.42202	UBC
Attenuation Phase R-HSA-3371568	2023-01-26	0.266652	0.449725	0	0	3.34542	4.42202	HSP90AA1
Calnexin/calreticulin Cycle R-HSA-901042	2023-01-26	0.266652	0.449725	0	0	3.34542	4.42202	UBC
Caspase Activation Via Extrinsic Apoptotic Signaling Pathway R-HSA-5357769	2023-01-26	0.266652	0.449725	0	0	3.34542	4.42202	CFLAR
Insulin Receptor Recycling R-HSA-77387	2023-01-26	0.266652	0.449725	0	0	3.34542	4.42202	ATP6V1E1
Metal Ion SLC Transporters R-HSA-425410	2023-01-26	0.266652	0.449725	0	0	3.34542	4.42202	SLC11A1
Platelet Calcium Homeostasis R-HSA-418360	2023-01-26	0.266652	0.449725	0	0	3.34542	4.42202	ATP2B1
Hedgehog On State R-HSA-5632684	1985-02-01	0.266915	0.449725	0	0	2.01794	2.66535	SMOX;UBC
CREB1 Phosphorylation Thru NMDA Receptor-Mediated Activation Of RAS Signaling R-HSA-442742	2023-01-27	0.275353	0.461503	0	0	3.21659	4.14844	RPS6KA2
RAC2 GTPase Cycle R-HSA-9013404	1987-02-01	0.275703	0.461503	0	0	1.97026	2.53855	ABR;ERBIN
Regulation Of PLK1 Activity At G2/M Transition R-HSA-2565942	1987-02-01	0.275703	0.461503	0	0	1.97026	2.53855	HSP90AA1;UBC
Membrane Trafficking R-HSA-199991	9/599	0.281209	0.469067	0	0	1.28276	1.62738	RAB32;RABGEF1;FTH1;VPS4B;CTSZ;UBC;NLRP3;VPS37B;RAB8B
Antigen Presentation: Folding, Assembly, Peptide Loading Of Class I MHC R-HSA-983170	2023-01-28	0.283952	0.469067	0	0	3.0973	3.89935	HSPA5
DAP12 Signaling R-HSA-2424491	2023-01-28	0.283952	0.469067	0	0	3.0973	3.89935	LCP2
Interconversion Of Nucleotide Di- And Triphosphates R-HSA-499943	2023-01-28	0.283952	0.469067	0	0	3.0973	3.89935	TXNRD1
Notch-HLH Transcription Pathway R-HSA-350054	2023-01-28	0.283952	0.469067	0	0	3.0973	3.89935	RBPJ
Recycling Pathway Of L1 R-HSA-437239	2023-01-28	0.283952	0.469067	0	0	3.0973	3.89935	RPS6KA2
Sphingolipid Metabolism R-HSA-428157	1989-02-01	0.284486	0.469067	0	0	1.92477	2.41958	SGPL1;SGMS2
Regulation Of TP53 Activity R-HSA-5633007	3/157	0.285223	0.469277	0	0	1.63245	2.04789	PLK3;UBC;CDK5R1
MAPK6/MAPK4 Signaling R-HSA-5687128	1990-02-01	0.288874	0.472087	0	0	1.9028	2.36284	JUN;UBC
Adherens Junctions Interactions R-HSA-418990	2023-01-29	0.292449	0.472087	0	0	2.98653	3.67184	CTNNB1
Disassembly Of Destruction Complex And Recruitment Of AXIN To Membrane R-HSA-4641262	2023-01-29	0.292449	0.472087	0	0	2.98653	3.67184	CTNNB1
EGR2 And SOX10-mediated Initiation Of Schwann Cell Myelination R-HSA-9619665	2023-01-29	0.292449	0.472087	0	0	2.98653	3.67184	NAB1
FCERI Mediated Ca+2 Mobilization R-HSA-2871809	2023-01-29	0.292449	0.472087	0	0	2.98653	3.67184	LCP2
HSF1 Activation R-HSA-3371511	2023-01-29	0.292449	0.472087	0	0	2.98653	3.67184	HSP90AA1
Negative Regulation Of FGFR3 Signaling R-HSA-5654732	2023-01-29	0.292449	0.472087	0	0	2.98653	3.67184	UBC
PIWI-interacting RNA (piRNA) Biogenesis R-HSA-5601884	2023-01-29	0.292449	0.472087	0	0	2.98653	3.67184	HSP90AA1
TNFs Bind Their Physiological Receptors R-HSA-5669034	2023-01-29	0.292449	0.472087	0	0	2.98653	3.67184	TNFRSF1B
Activation Of BH3-only Proteins R-HSA-114452	2023-01-30	0.300845	0.480604	0	0	2.8834	3.46342	BCL2L11
Recognition Of DNA Damage By PCNA-containing Replication Complex R-HSA-110314	2023-01-30	0.300845	0.480604	0	0	2.8834	3.46342	UBC
Signaling By CSF3 (G-CSF) R-HSA-9674555	2023-01-30	0.300845	0.480604	0	0	2.8834	3.46342	UBC
Synthesis Of Active Ubiquitin: Roles Of E1 And E2 Enzymes R-HSA-8866652	2023-01-30	0.300845	0.480604	0	0	2.8834	3.46342	UBC
Translation Of Structural Proteins R-HSA-9683701	2023-01-30	0.300845	0.480604	0	0	2.8834	3.46342	UBC
RAC3 GTPase Cycle R-HSA-9013423	1993-02-01	0.302017	0.481476	0	0	1.83979	2.20273	ABR;ERBIN
Activated NOTCH1 Transmits Signal To Nucleus R-HSA-2122948	2023-01-31	0.309143	0.487787	0	0	2.78715	3.27198	UBC
EGFR Downregulation R-HSA-182971	2023-01-31	0.309143	0.487787	0	0	2.78715	3.27198	UBC
Negative Regulation Of FGFR4 Signaling R-HSA-5654733	2023-01-31	0.309143	0.487787	0	0	2.78715	3.27198	UBC
Nicotinate Metabolism R-HSA-196807	2023-01-31	0.309143	0.487787	0	0	2.78715	3.27198	PTGS2
Transferrin Endocytosis And Recycling R-HSA-917977	2023-01-31	0.309143	0.487787	0	0	2.78715	3.27198	ATP6V1E1
Drug ADME R-HSA-9748784	1995-02-01	0.310757	0.48933	0	0	1.80005	2.1038	ABCC1;SLC38A1
Cargo Concentration In ER R-HSA-5694530	1932-01-01	0.317342	0.494643	0	0	2.6971	3.09567	CTSZ
GPVI-mediated Activation Cascade R-HSA-114604	1932-01-01	0.317342	0.494643	0	0	2.6971	3.09567	LCP2
Generation Of Second Messenger Molecules R-HSA-202433	1932-01-01	0.317342	0.494643	0	0	2.6971	3.09567	LCP2
Termination Of Translesion DNA Synthesis R-HSA-5656169	1932-01-01	0.317342	0.494643	0	0	2.6971	3.09567	UBC
Thrombin Signaling Thru Proteinase Activated Receptors (PARs) R-HSA-456926	1932-01-01	0.317342	0.494643	0	0	2.6971	3.09567	GNA13
Nervous System Development R-HSA-9675108	8/545	0.319534	0.497053	0	0	1.25075	1.42697	HSP90AA1;ALCAM;SEMA4D;RPS6KA2;NAB1;UBC;ETF1;CDK5R1
Hedgehog Off State R-HSA-5610787	1998-02-01	0.323823	0.501185	0	0	1.74353	1.96593	SMOX;UBC
Diseases Of Carbohydrate Metabolism R-HSA-5663084	1933-01-01	0.325445	0.501185	0	0	2.61269	2.9329	UBC
Negative Regulation Of FGFR1 Signaling R-HSA-5654726	1933-01-01	0.325445	0.501185	0	0	2.61269	2.9329	UBC
Signal Amplification R-HSA-392518	1933-01-01	0.325445	0.501185	0	0	2.61269	2.9329	GNA13
Signaling By WNT In Cancer R-HSA-4791275	1933-01-01	0.325445	0.501185	0	0	2.61269	2.9329	CTNNB1
L1CAM Interactions R-HSA-373760	1999-02-01	0.328164	0.50336	0	0	1.72547	1.92258	ALCAM;RPS6KA2
SLC Transporter Disorders R-HSA-5619102	1999-02-01	0.328164	0.50336	0	0	1.72547	1.92258	NLRP3;SLC3A2
CD28 Co-Stimulation R-HSA-389356	1934-01-01	0.333451	0.506425	0	0	2.53338	2.78231	MAP3K8
Detoxification Of Reactive Oxygen Species R-HSA-3299685	1934-01-01	0.333451	0.506425	0	0	2.53338	2.78231	TXNRD1
Lysosome Vesicle Biogenesis R-HSA-432720	1934-01-01	0.333451	0.506425	0	0	2.53338	2.78231	CTSZ
Negative Regulation Of FGFR2 Signaling R-HSA-5654727	1934-01-01	0.333451	0.506425	0	0	2.53338	2.78231	UBC
Transcriptional Regulation By E2F6 R-HSA-8953750	1934-01-01	0.333451	0.506425	0	0	2.53338	2.78231	RYBP
Fatty Acid Metabolism R-HSA-8978868	3/173	0.336988	0.510388	0	0	1.4776	1.6072	ABCC1;MAPKAPK2;PTGS2
ABC-family Proteins Mediated Transport R-HSA-382556	2/102	0.341143	0.510388	0	0	1.67345	1.79971	ABCC1;UBC
Gene And Protein Expression By JAK-STAT Signaling After Interleukin-12 Stimulation R-HSA-8950505	1935-01-01	0.341363	0.510388	0	0	2.45875	2.64268	LMNB1
N-glycan Trimming In ER And Calnexin/Calreticulin Cycle R-HSA-532668	1935-01-01	0.341363	0.510388	0	0	2.45875	2.64268	UBC
Nucleotide Catabolism R-HSA-8956319	1935-01-01	0.341363	0.510388	0	0	2.45875	2.64268	ENTPD1
Plasma Lipoprotein Clearance R-HSA-8964043	1935-01-01	0.341363	0.510388	0	0	2.45875	2.64268	UBC
RHOBTB GTPase Cycle R-HSA-9706574	1935-01-01	0.341363	0.510388	0	0	2.45875	2.64268	HSP90AA1
RUNX1 Interacts With Co-Factors Whose Precise Effect On RUNX1 Targets Is Not Known R-HSA-8939243	1935-01-01	0.341363	0.510388	0	0	2.45875	2.64268	RYBP
Aberrant Regulation Of Mitotic Cell Cycle Due To RB1 Defects R-HSA-9687139	1936-01-01	0.349182	0.516909	0	0	2.38838	2.51296	CDKN1A
HSF1-dependent Transactivation R-HSA-3371571	1936-01-01	0.349182	0.516909	0	0	2.38838	2.51296	HSP90AA1
NR1H3 And NR1H2 Regulate Gene Expression Linked To Cholesterol Transport And Efflux R-HSA-9029569	1936-01-01	0.349182	0.516909	0	0	2.38838	2.51296	ABCA1
Regulation Of TP53 Degradation R-HSA-6804757	1936-01-01	0.349182	0.516909	0	0	2.38838	2.51296	UBC
Transcriptional Regulation By AP-2 (TFAP2) Family Of Transcription Factors R-HSA-8864260	1936-01-01	0.349182	0.516909	0	0	2.38838	2.51296	CDKN1A
Cargo Recognition For Clathrin-Mediated Endocytosis R-HSA-8856825	2/104	0.349753	0.516909	0	0	1.64047	1.72336	UBC;NLRP3
RAC1 GTPase Cycle R-HSA-9013149	3/178	0.353168	0.520491	0	0	1.43502	1.49358	GNA13;ABR;ERBIN
PI3K/AKT Signaling In Cancer R-HSA-2219528	2/105	0.354043	0.520491	0	0	1.62446	1.68673	NR4A1;CDKN1A
Signaling By Rho GTPases R-HSA-194315	9/644	0.354956	0.520491	0	0	1.18906	1.23158	GNA13;ABR;HSP90AA1;BASP1;ERBIN;EFHD2;CTNNB1;RHOV;LMNB1
DNA Damage Recognition In GG-NER R-HSA-5696394	1937-01-01	0.356908	0.520491	0	0	2.32192	2.39222	UBC
Defective B3GALTL Causes PpS R-HSA-5083635	1937-01-01	0.356908	0.520491	0	0	2.32192	2.39222	THBS1
RHOV GTPase Cycle R-HSA-9013424	1937-01-01	0.356908	0.520491	0	0	2.32192	2.39222	RHOV
Regulation Of TP53 Expression And Degradation R-HSA-6806003	1937-01-01	0.356908	0.520491	0	0	2.32192	2.39222	UBC
PI5P, PP2A And IER3 Regulate PI3K/AKT Signaling R-HSA-6811558	2/106	0.358324	0.521568	0	0	1.60876	1.65109	IL1RAP;IER3
Diseases Of Mitotic Cell Cycle R-HSA-9675126	1938-01-01	0.364543	0.526638	0	0	2.25905	2.27963	CDKN1A
Fanconi Anemia Pathway R-HSA-6783310	1938-01-01	0.364543	0.526638	0	0	2.25905	2.27963	UBC
HSP90 Chaperone Cycle For Steroid Hormone Receptors (SHR) In Presence Of Ligand R-HSA-3371497	1938-01-01	0.364543	0.526638	0	0	2.25905	2.27963	HSP90AA1
O-glycosylation Of TSR Domain-Containing Proteins R-HSA-5173214	1938-01-01	0.364543	0.526638	0	0	2.25905	2.27963	THBS1
Degradation Of Extracellular Matrix R-HSA-1474228	2/109	0.371103	0.532541	0	0	1.56341	1.54977	CD44;CTSB
GTP Hydrolysis And Joining Of 60S Ribosomal Subunit R-HSA-72706	2/109	0.371103	0.532541	0	0	1.56341	1.54977	EIF4A1;EIF5
Signaling By Nuclear Receptors R-HSA-9006931	4/260	0.371113	0.532541	0	0	1.30814	1.29669	ABCA1;JUN;HSP90AA1;IGF1R
Signaling By FGFR3 R-HSA-5654741	1939-01-01	0.372087	0.532541	0	0	2.19949	2.17447	UBC
Translesion Synthesis By Y Family DNA Polymerases Bypasses Lesions On DNA Template R-HSA-110313	1939-01-01	0.372087	0.532541	0	0	2.19949	2.17447	UBC
Post-translational Protein Modification R-HSA-597592	18/1383	0.374754	0.535363	0	0	1.10781	1.0873	CSF1;CTSZ;TNFAIP3;HIF1A;THBS1;NFKB2;RAB32;NFKBIA;RAB20;TNIP1;UBC;LY6D;NLRP3;FEM1C;SQSTM1;RAB8B;NFE2L2;BIRC3
Collagen Degradation R-HSA-1442490	1940-01-01	0.379543	0.540199	0	0	2.14298	2.0761	CTSB
Signaling By FGFR4 R-HSA-5654743	1940-01-01	0.379543	0.540199	0	0	2.14298	2.0761	UBC
Signaling By Rho GTPases, Miro GTPases And RHOBTB3 R-HSA-9716542	9/660	0.381866	0.542503	0	0	1.15886	1.11562	GNA13;ABR;HSP90AA1;BASP1;ERBIN;EFHD2;CTNNB1;RHOV;LMNB1
ESR-mediated Signaling R-HSA-8939211	3/188	0.385364	0.545642	0	0	1.35676	1.29376	JUN;HSP90AA1;IGF1R
Dual Incision In GG-NER R-HSA-5696400	1941-01-01	0.38691	0.545642	0	0	2.0893	1.98392	UBC
Non-integrin membrane-ECM Interactions R-HSA-3000171	1941-01-01	0.38691	0.545642	0	0	2.0893	1.98392	THBS1
Regulation Of Beta-Cell Development R-HSA-186712	1941-01-01	0.38691	0.545642	0	0	2.0893	1.98392	RBPJ
Negative Regulation Of PI3K/AKT Network R-HSA-199418	2/113	0.387982	0.546154	0	0	1.50677	1.4266	IL1RAP;IER3
Formation Of Incision Complex In GG-NER R-HSA-5696395	1942-01-01	0.39419	0.550864	0	0	2.03824	1.89744	UBC
NS1 Mediated Effects On Host Pathways R-HSA-168276	1942-01-01	0.39419	0.550864	0	0	2.03824	1.89744	KPNA4
Signaling By SCF-KIT R-HSA-1433557	1942-01-01	0.39419	0.550864	0	0	2.03824	1.89744	SH2B2
Vasopressin Regulates Renal Water Homeostasis Via Aquaporins R-HSA-432040	1942-01-01	0.39419	0.550864	0	0	2.03824	1.89744	NLRP3
Cap-dependent Translation Initiation R-HSA-72737	2/116	0.40051	0.558683	0	0	1.46689	1.34223	EIF4A1;EIF5
Transport Of Vitamins, Nucleosides, And Related Molecules R-HSA-425397	1943-01-01	0.401384	0.558889	0	0	1.98961	1.81619	NLRP3
Interleukin-12 Signaling R-HSA-9020591	1944-01-01	0.408493	0.566737	0	0	1.94324	1.73975	LMNB1
TP53 Regulates Transcription Of Cell Death Genes R-HSA-5633008	1944-01-01	0.408493	0.566737	0	0	1.94324	1.73975	PERP
SARS-CoV-2-host Interactions R-HSA-9705683	3/196	0.410858	0.568994	0	0	1.29999	1.15635	HSP90AA1;IRAK2;NLRP3
Estrogen-dependent Gene Expression R-HSA-9018519	2/119	0.412918	0.569797	0	0	1.42906	1.26401	JUN;HSP90AA1
Transcriptional Regulation By RUNX2 R-HSA-8878166	2/119	0.412918	0.569797	0	0	1.42906	1.26401	CDKN1A;UBC
Axon Guidance R-HSA-422475	7/519	0.418227	0.576091	0	0	1.14434	0.997553	HSP90AA1;ALCAM;SEMA4D;RPS6KA2;UBC;ETF1;CDK5R1
HCMV Infection R-HSA-9609646	2/121	0.421119	0.579038	0	0	1.4049	1.21501	VPS37B;NFKB1
NR1H2 And NR1H3-mediated Signaling R-HSA-9024446	1946-01-01	0.422459	0.579846	0	0	1.85669	1.59984	ABCA1
Metabolism Of Water-Soluble Vitamins And Cofactors R-HSA-196849	2/122	0.425197	0.582566	0	0	1.39312	1.1914	ABCC1;PTGS2
Immunoregulatory Interactions Between A Lymphoid And A non-Lymphoid Cell R-HSA-198933	2/123	0.429261	0.587089	0	0	1.38154	1.16835	TREM1;ICAM1
SARS-CoV-2 Infection R-HSA-9694516	4/283	0.432459	0.590414	0	0	1.19889	1.00499	HSP90AA1;IRAK2;UBC;NLRP3
DNA Damage Bypass R-HSA-73893	1948-01-01	0.436097	0.593277	0	0	1.7775	1.47513	UBC
IRE1alpha Activates Chaperones R-HSA-381070	1948-01-01	0.436097	0.593277	0	0	1.7775	1.47513	HSPA5
Cardiac Conduction R-HSA-5576891	2/126	0.441361	0.598162	0	0	1.34791	1.10244	ATP1B3;ATP2B1
Regulation Of Activated PAK-2p34 By Proteasome Mediated Degradation R-HSA-211733	1949-01-01	0.442795	0.598162	0	0	1.74038	1.41779	UBC
Signaling By EGFR R-HSA-177929	1949-01-01	0.442795	0.598162	0	0	1.74038	1.41779	UBC
Signaling By FGFR1 R-HSA-5654736	1949-01-01	0.442795	0.598162	0	0	1.74038	1.41779	UBC
Aquaporin-mediated Transport R-HSA-445717	1950-01-01	0.449415	0.604981	0	0	1.70477	1.36349	NLRP3
Cargo Trafficking To Periciliary Membrane R-HSA-5620920	1950-01-01	0.449415	0.604981	0	0	1.70477	1.36349	SMOX
G1/S Transition R-HSA-69206	2/129	0.453318	0.606365	0	0	1.31587	1.04106	CDKN1A;UBC
Extracellular Matrix Organization R-HSA-1474244	4/291	0.453459	0.606365	0	0	1.16499	0.921331	THBS1;CD44;ICAM1;CTSB
Autodegradation Of E3 Ubiquitin Ligase COP1 R-HSA-349425	1951-01-01	0.455955	0.606365	0	0	1.67059	1.31202	UBC
IRS-related Events Triggered By IGF1R R-HSA-2428928	1951-01-01	0.455955	0.606365	0	0	1.67059	1.31202	IGF1R
Ubiquitin Mediated Degradation Of Phosphorylated Cdc25A R-HSA-69601	1951-01-01	0.455955	0.606365	0	0	1.67059	1.31202	UBC
Ubiquitin-dependent Degradation Of Cyclin D R-HSA-75815	1951-01-01	0.455955	0.606365	0	0	1.67059	1.31202	UBC
Vpu Mediated Degradation Of CD4 R-HSA-180534	1951-01-01	0.455955	0.606365	0	0	1.67059	1.31202	UBC
G Alpha (Q) Signaling Events R-HSA-416476	3/212	0.460778	0.608654	0	0	1.19948	0.929406	RPS6KA2;PTAFR;NLRP3
Formation Of TC-NER Pre-Incision Complex R-HSA-6781823	1952-01-01	0.462419	0.608654	0	0	1.63775	1.26317	UBC
IGF1R Signaling Cascade R-HSA-2428924	1952-01-01	0.462419	0.608654	0	0	1.63775	1.26317	IGF1R
Regulation Of Apoptosis R-HSA-169911	1952-01-01	0.462419	0.608654	0	0	1.63775	1.26317	UBC
SARS-CoV-1 Infection R-HSA-9678108	1952-01-01	0.462419	0.608654	0	0	1.63775	1.26317	UBC
Signaling By PDGF R-HSA-186797	1952-01-01	0.462419	0.608654	0	0	1.63775	1.26317	THBS1
Negative Regulation Of NOTCH4 Signaling R-HSA-9604323	1953-01-01	0.468806	0.61287	0	0	1.60618	1.21679	UBC
Nuclear Envelope Breakdown R-HSA-2980766	1953-01-01	0.468806	0.61287	0	0	1.60618	1.21679	LMNB1
Signaling By Type 1 Insulin-like Growth Factor 1 Receptor (IGF1R) R-HSA-2404192	1953-01-01	0.468806	0.61287	0	0	1.60618	1.21679	IGF1R
Vif-mediated Degradation Of APOBEC3G R-HSA-180585	1953-01-01	0.468806	0.61287	0	0	1.60618	1.21679	UBC
AUF1 (hnRNP D0) Binds And Destabilizes mRNA R-HSA-450408	1954-01-01	0.475117	0.614857	0	0	1.57579	1.17269	UBC
Degradation Of AXIN R-HSA-4641257	1954-01-01	0.475117	0.614857	0	0	1.57579	1.17269	UBC
FBXL7 Down-Regulates AURKA During Mitotic Entry And In Early Mitosis R-HSA-8854050	1954-01-01	0.475117	0.614857	0	0	1.57579	1.17269	UBC
Interleukin-12 Family Signaling R-HSA-447115	1954-01-01	0.475117	0.614857	0	0	1.57579	1.17269	LMNB1
Regulation Of RUNX3 Expression And Activity R-HSA-8941858	1954-01-01	0.475117	0.614857	0	0	1.57579	1.17269	UBC
SCF-beta-TrCP Mediated Degradation Of Emi1 R-HSA-174113	1954-01-01	0.475117	0.614857	0	0	1.57579	1.17269	UBC
Signaling By Hedgehog R-HSA-5358351	2/135	0.47679	0.615987	0	0	1.25612	0.930382	SMOX;UBC
Metabolism Of Proteins R-HSA-392499	23/1890	0.478974	0.616709	0	0	1.03021	0.758346	EIF4A1;CSF1;CTSZ;ATP6AP2;TNFAIP3;HIF1A;THBS1;NFKB2;RAB32;NFKBIA;EIF5;RAB20;TNIP1;UBC;LY6D;CTNNB1;NLRP3;ETF1;FEM1C;SQSTM1;RAB8B;NFE2L2;BIRC3
Degradation Of DVL R-HSA-4641258	1955-01-01	0.481354	0.616709	0	0	1.54653	1.13075	UBC
Golgi Associated Vesicle Biogenesis R-HSA-432722	1955-01-01	0.481354	0.616709	0	0	1.54653	1.13075	FTH1
Hh Mutants Are Degraded By ERAD R-HSA-5362768	1955-01-01	0.481354	0.616709	0	0	1.54653	1.13075	UBC
Intrinsic Pathway For Apoptosis R-HSA-109606	1955-01-01	0.481354	0.616709	0	0	1.54653	1.13075	BCL2L11
Deadenylation-dependent mRNA Decay R-HSA-429914	1956-01-01	0.487517	0.621503	0	0	1.51834	1.09082	EIF4A1
E3 Ubiquitin Ligases Ubiquitinate Target Proteins R-HSA-8866654	1956-01-01	0.487517	0.621503	0	0	1.51834	1.09082	UBC
Stabilization Of P53 R-HSA-69541	1956-01-01	0.487517	0.621503	0	0	1.51834	1.09082	UBC
Assembly Of Collagen Fibrils And Other Multimeric Structures R-HSA-2022090	1957-01-01	0.493607	0.626157	0	0	1.49115	1.05277	CTSB
Signaling By ERBB4 R-HSA-1236394	1957-01-01	0.493607	0.626157	0	0	1.49115	1.05277	UBC
Translation Initiation Complex Formation R-HSA-72649	1957-01-01	0.493607	0.626157	0	0	1.49115	1.05277	EIF4A1
mRNA Activation Upon Binding Of Cap-Binding Complex And eIFs, Subsequent Binding To 43S R-HSA-72662	1958-01-01	0.499624	0.630674	0	0	1.46491	1.0165	EIF4A1
Hh Mutants Abrogate Ligand Secretion R-HSA-5387390	1958-01-01	0.499624	0.630674	0	0	1.46491	1.0165	UBC
Late SARS-CoV-2 Infection Events R-HSA-9772573	1958-01-01	0.499624	0.630674	0	0	1.46491	1.0165	UBC
Beta-catenin Independent WNT Signaling R-HSA-3858494	2/142	0.503387	0.632992	0	0	1.19289	0.818793	UBC;CTNNB1
Clathrin-mediated Endocytosis R-HSA-8856828	2/142	0.503387	0.632992	0	0	1.19289	0.818793	UBC;NLRP3
Degradation Of GLI1 By Proteasome R-HSA-5610780	1959-01-01	0.505571	0.632992	0	0	1.43958	0.981891	UBC
Degradation Of GLI2 By Proteasome R-HSA-5610783	1959-01-01	0.505571	0.632992	0	0	1.43958	0.981891	UBC
GLI3 Is Processed To GLI3R By Proteasome R-HSA-5610785	1959-01-01	0.505571	0.632992	0	0	1.43958	0.981891	UBC
Defective CFTR Causes Cystic Fibrosis R-HSA-5678895	1960-01-01	0.511447	0.634529	0	0	1.41511	0.948846	UBC
Formation Of beta-catenin:TCF Transactivating Complex R-HSA-201722	1960-01-01	0.511447	0.634529	0	0	1.41511	0.948846	CTNNB1
HDACs Deacetylate Histones R-HSA-3214815	1960-01-01	0.511447	0.634529	0	0	1.41511	0.948846	REST
Meiotic Synapsis R-HSA-1221632	1960-01-01	0.511447	0.634529	0	0	1.41511	0.948846	LMNB1
Recruitment And ATM-mediated Phosphorylation Of Repair And Signal Proteins At DNA Double Strand Breaks R-HSA-5693565	1960-01-01	0.511447	0.634529	0	0	1.41511	0.948846	UBC
HIV Infection R-HSA-162906	3/229	0.511743	0.634529	0	0	1.10829	0.742481	VPS4B;UBC;VPS37B
Ca2+ Pathway R-HSA-4086398	1961-01-01	0.517254	0.637257	0	0	1.39145	0.917276	CTNNB1
Cell-cell Junction Organization R-HSA-421270	1961-01-01	0.517254	0.637257	0	0	1.39145	0.917276	CTNNB1
DNA Double Strand Break Response R-HSA-5693606	1961-01-01	0.517254	0.637257	0	0	1.39145	0.917276	UBC
Post NMDA Receptor Activation Events R-HSA-438064	1961-01-01	0.517254	0.637257	0	0	1.39145	0.917276	RPS6KA2
Mitotic G1 Phase And G1/S Transition R-HSA-453279	2/147	0.521845	0.6382	0	0	1.15146	0.748891	CDKN1A;UBC
RHOA GTPase Cycle R-HSA-8980692	2/147	0.521845	0.6382	0	0	1.15146	0.748891	ABR;ERBIN
Asymmetric Localization Of PCP Proteins R-HSA-4608870	1962-01-01	0.522992	0.6382	0	0	1.36857	0.887095	UBC
Regulation Of Actin Dynamics For Phagocytic Cup Formation R-HSA-2029482	1962-01-01	0.522992	0.6382	0	0	1.36857	0.887095	HSP90AA1
Signaling By BRAF And RAF1 Fusions R-HSA-6802952	1962-01-01	0.522992	0.6382	0	0	1.36857	0.887095	BCL2L11
TP53 Regulates Transcription Of DNA Repair Genes R-HSA-6796648	1962-01-01	0.522992	0.6382	0	0	1.36857	0.887095	JUN
Autodegradation Of Cdh1 By Cdh1:APC/C R-HSA-174084	1963-01-01	0.528662	0.641585	0	0	1.34643	0.858223	UBC
Peroxisomal Protein Import R-HSA-9033241	1963-01-01	0.528662	0.641585	0	0	1.34643	0.858223	UBC
Signaling By MET R-HSA-6806834	1963-01-01	0.528662	0.641585	0	0	1.34643	0.858223	UBC
CDC42 GTPase Cycle R-HSA-9013148	2/149	0.529099	0.641585	0	0	1.13568	0.722949	GNA13;ABR
Gap-filling DNA Repair Synthesis And Ligation In TC-NER R-HSA-6782210	1964-01-01	0.534265	0.645392	0	0	1.32499	0.830589	UBC
Hedgehog Ligand Biogenesis R-HSA-5358346	1964-01-01	0.534265	0.645392	0	0	1.32499	0.830589	UBC
Metabolism Of RNA R-HSA-8953854	8/666	0.534754	0.645392	0	0	1.01432	0.634914	EIF4A1;FUS;MAPKAPK2;UBC;HNRNPH2;ETF1;CD44;ZFP36L1
Dual Incision In TC-NER R-HSA-6782135	1965-01-01	0.539802	0.650466	0	0	1.30422	0.804123	UBC
COPII-mediated Vesicle Transport R-HSA-204005	1966-01-01	0.545273	0.656032	0	0	1.28409	0.778763	CTSZ
APC/C:Cdc20 Mediated Degradation Of Securin R-HSA-174154	1967-01-01	0.550679	0.658421	0	0	1.26457	0.754448	UBC
HDR Thru Homologous Recombination (HRR) R-HSA-5685942	1967-01-01	0.550679	0.658421	0	0	1.26457	0.754448	UBC
Regulation Of PTEN Stability And Activity R-HSA-8948751	1967-01-01	0.550679	0.658421	0	0	1.26457	0.754448	UBC
Sensory Processing Of Sound By Inner Hair Cells Of Cochlea R-HSA-9662360	1967-01-01	0.550679	0.658421	0	0	1.26457	0.754448	ATP2B1
Influenza Infection R-HSA-168255	2/157	0.557365	0.665381	0	0	1.07662	0.629325	HSP90AA1;KPNA4
Diseases Associated With O-glycosylation Of Proteins R-HSA-3906995	1969-01-01	0.561301	0.666978	0	0	1.22726	0.708738	THBS1
Loss Of Nlp From Mitotic Centrosomes R-HSA-380259	1969-01-01	0.561301	0.666978	0	0	1.22726	0.708738	HSP90AA1
Orc1 Removal From Chromatin R-HSA-68949	1969-01-01	0.561301	0.666978	0	0	1.22726	0.708738	UBC
S Phase R-HSA-69242	2/161	0.57104	0.677506	0	0	1.04932	0.587931	CDKN1A;UBC
AURKA Activation By TPX2 R-HSA-8854518	1972-01-01	0.576766	0.679067	0	0	1.17522	0.646746	HSP90AA1
CDK-mediated Phosphorylation And Removal Of Cdc6 R-HSA-69017	1972-01-01	0.576766	0.679067	0	0	1.17522	0.646746	UBC
Cdc20:Phospho-APC/C Mediated Degradation Of Cyclin A R-HSA-174184	1972-01-01	0.576766	0.679067	0	0	1.17522	0.646746	UBC
Regulation Of RUNX2 Expression And Activity R-HSA-8939902	1972-01-01	0.576766	0.679067	0	0	1.17522	0.646746	UBC
Signaling By FGFR2 R-HSA-5654738	1972-01-01	0.576766	0.679067	0	0	1.17522	0.646746	UBC
Protein Localization R-HSA-9609507	2/164	0.581096	0.681865	0	0	1.02973	0.558981	UBC;HMOX1
APC/C:Cdh1 Mediated Degradation Of Cdc20 And APC/C:Cdh1 Targets In Late Mitosis/Early G1 R-HSA-174178	1973-01-01	0.581799	0.681865	0	0	1.15884	0.627662	UBC
APC:Cdc20 Mediated Degradation Of Cell Cycle Proteins Before Cycle Checkpoint Satisfied R-HSA-179419	1973-01-01	0.581799	0.681865	0	0	1.15884	0.627662	UBC
Activation Of NMDA Receptors And Postsynaptic Events R-HSA-442755	1974-01-01	0.586773	0.684569	0	0	1.14291	0.609303	RPS6KA2
RHOG GTPase Cycle R-HSA-9013408	1974-01-01	0.586773	0.684569	0	0	1.14291	0.609303	ERBIN
RNA Polymerase II Transcribes snRNA Genes R-HSA-6807505	1974-01-01	0.586773	0.684569	0	0	1.14291	0.609303	ELL2
Regulation Of Expression Of SLITs And ROBOs R-HSA-9010553	2/167	0.590977	0.686144	0	0	1.01086	0.531689	UBC;ETF1
APC/C:Cdc20 Mediated Degradation Of Mitotic Proteins R-HSA-176409	1975-01-01	0.591688	0.686144	0	0	1.1274	0.591635	UBC
Nuclear Envelope (NE) Reassembly R-HSA-2995410	1975-01-01	0.591688	0.686144	0	0	1.1274	0.591635	LMNB1
Sensory Processing Of Sound R-HSA-9659379	1975-01-01	0.591688	0.686144	0	0	1.1274	0.591635	ATP2B1
SUMO E3 Ligases SUMOylate Target Proteins R-HSA-3108232	2/168	0.594232	0.688059	0	0	1.00472	0.52294	NFKBIA;NFKB2
Activation Of APC/C And APC/C:Cdc20 Mediated Degradation Of Mitotic Proteins R-HSA-176814	1976-01-01	0.596545	0.688665	0	0	1.11232	0.574624	UBC
Protein Ubiquitination R-HSA-8852135	1976-01-01	0.596545	0.688665	0	0	1.11232	0.574624	UBC
Regulation Of Insulin Secretion R-HSA-422356	1977-01-01	0.601344	0.691097	0	0	1.09762	0.558239	MARCKS
Signaling By Insulin Receptor R-HSA-74752	1977-01-01	0.601344	0.691097	0	0	1.09762	0.558239	ATP6V1E1
Transcription-Coupled Nucleotide Excision Repair (TC-NER) R-HSA-6781827	1977-01-01	0.601344	0.691097	0	0	1.09762	0.558239	UBC
Amyloid Fiber Formation R-HSA-977225	1979-01-01	0.610772	0.700886	0	0	1.06937	0.527233	UBC
SUMOylation R-HSA-2990846	2/174	0.613359	0.702015	0	0	0.969372	0.473834	NFKBIA;NFKB2
Processing Of DNA Double-Strand Break Ends R-HSA-5693607	1980-01-01	0.615403	0.702015	0	0	1.05578	0.512559	UBC
Recruitment Of NuMA To Mitotic Centrosomes R-HSA-380320	1980-01-01	0.615403	0.702015	0	0	1.05578	0.512559	HSP90AA1
Regulation Of APC/C Activators Between G1/S And Early Anaphase R-HSA-176408	1980-01-01	0.615403	0.702015	0	0	1.05578	0.512559	UBC
Centrosome Maturation R-HSA-380287	1981-01-01	0.619979	0.705146	0	0	1.04253	0.498403	HSP90AA1
TP53 Regulates Metabolic Genes R-HSA-5628897	1981-01-01	0.619979	0.705146	0	0	1.04253	0.498403	TXNRD1
Global Genome Nucleotide Excision Repair (GG-NER) R-HSA-5696399	1982-01-01	0.6245	0.708196	0	0	1.02961	0.484743	UBC
PI Metabolism R-HSA-1483255	1982-01-01	0.6245	0.708196	0	0	1.02961	0.484743	GDE1
Metabolism Of Amino Acids And Derivatives R-HSA-71291	4/364	0.628805	0.711168	0	0	0.925274	0.429266	SLC38A1;SMOX;TXNRD1;SLC3A2
Platelet Homeostasis R-HSA-418346	1983-01-01	0.628968	0.711168	0	0	1.017	0.471557	ATP2B1
mRNA Splicing - Major Pathway R-HSA-72163	2/181	0.634796	0.716705	0	0	0.93113	0.423154	FUS;HNRNPH2
Cell Junction Organization R-HSA-446728	1986-01-01	0.642057	0.721728	0	0	0.980957	0.434641	CTNNB1
Signaling By FGFR R-HSA-190236	1986-01-01	0.642057	0.721728	0	0	0.980957	0.434641	UBC
Transport Of Bile Salts And Organic Acids, Metal Ions And Amine Compounds R-HSA-425366	1986-01-01	0.642057	0.721728	0	0	0.980957	0.434641	SLC11A1
APC/C-mediated Degradation Of Cell Cycle Proteins R-HSA-174143	1987-01-01	0.646317	0.722807	0	0	0.969501	0.423154	UBC
Fcgamma Receptor (FCGR) Dependent Phagocytosis R-HSA-2029480	1987-01-01	0.646317	0.722807	0	0	0.969501	0.423154	HSP90AA1
Cilium Assembly R-HSA-5617833	2/186	0.649534	0.722807	0	0	0.905597	0.390765	HSP90AA1;SMOX
Translation R-HSA-72766	3/281	0.649965	0.722807	0	0	0.898589	0.387145	EIF4A1;EIF5;ETF1
Meiosis R-HSA-1500620	1988-01-01	0.650526	0.722807	0	0	0.958309	0.412047	LMNB1
Opioid Signaling R-HSA-111885	1988-01-01	0.650526	0.722807	0	0	0.958309	0.412047	PDE4B
PCP/CE Pathway R-HSA-4086400	1988-01-01	0.650526	0.722807	0	0	0.958309	0.412047	UBC
Protein-protein Interactions At Synapses R-HSA-6794362	1988-01-01	0.650526	0.722807	0	0	0.958309	0.412047	IL1RAP
Antimicrobial Peptides R-HSA-6803157	1989-01-01	0.654686	0.725336	0	0	0.947371	0.401306	SLC11A1
ER-Phagosome Pathway R-HSA-1236974	1989-01-01	0.654686	0.725336	0	0	0.947371	0.401306	UBC
mRNA Splicing R-HSA-72172	2/189	0.658149	0.725713	0	0	0.890932	0.372699	FUS;HNRNPH2
Collagen Formation R-HSA-1474290	1990-01-01	0.658796	0.725713	0	0	0.936679	0.390914	CTSB
Eukaryotic Translation Termination R-HSA-72764	1990-01-01	0.658796	0.725713	0	0	0.936679	0.390914	ETF1
Switching Of Origins To A Post-Replicative State R-HSA-69052	1990-01-01	0.658796	0.725713	0	0	0.936679	0.390914	UBC
Activation Of HOX Genes During Differentiation R-HSA-5619507	1991-01-01	0.662858	0.728103	0	0	0.926224	0.380859	JUN
HCMV Late Events R-HSA-9610379	1991-01-01	0.662858	0.728103	0	0	0.926224	0.380859	VPS37B
Class B/2 (Secretin Family Receptors) R-HSA-373080	1992-01-01	0.666871	0.72939	0	0	0.915999	0.371125	SMOX
Nonsense Mediated Decay (NMD) Independent Of Exon Junction Complex (EJC) R-HSA-975956	1992-01-01	0.666871	0.72939	0	0	0.915999	0.371125	ETF1
Post-translational Modification: Synthesis Of GPI-anchored Proteins R-HSA-163125	1992-01-01	0.666871	0.72939	0	0	0.915999	0.371125	LY6D
Muscle Contraction R-HSA-397014	2/196	0.677593	0.740066	0	0	0.858478	0.334127	ATP1B3;ATP2B1
UCH Proteinases R-HSA-5689603	1995-01-01	0.678628	0.740147	0	0	0.88663	0.343731	UBC
HCMV Early Events R-HSA-9609690	1996-01-01	0.682454	0.74279	0	0	0.877252	0.335163	NFKB1
TCF Dependent Signaling In Response To WNT R-HSA-201681	2/198	0.682981	0.74279	0	0	0.849631	0.323955	UBC;CTNNB1
Anchoring Of Basal Body To Plasma Membrane R-HSA-5620912	1997-01-01	0.686236	0.745277	0	0	0.86807	0.326858	HSP90AA1
RUNX1 Regulates Transcription Of Genes Involved In Differentiation Of HSCs R-HSA-8939236	1998-01-01	0.689972	0.748279	0	0	0.859077	0.318808	UBC
Stimuli-sensing Channels R-HSA-2672351	1/100	0.697312	0.755176	0	0	0.841637	0.303429	UBC
Signaling By ROBO Receptors R-HSA-376176	2/209	0.711313	0.766206	0	0	0.804029	0.273887	UBC;ETF1
Antigen processing-Cross Presentation R-HSA-1236975	1/104	0.711477	0.766206	0	0	0.808787	0.275321	UBC
MHC Class II Antigen Presentation R-HSA-2132295	1/104	0.711477	0.766206	0	0	0.808787	0.275321	CTSB
Phase I - Functionalization Of Compounds R-HSA-211945	1/104	0.711477	0.766206	0	0	0.808787	0.275321	SMOX
Integration Of Energy Metabolism R-HSA-163685	1/105	0.714914	0.768832	0	0	0.80097	0.2688	MARCKS
Post-translational Protein Phosphorylation R-HSA-8957275	1/106	0.71831	0.771406	0	0	0.793301	0.262467	CSF1
Metabolism R-HSA-1430728	22/2049	0.719366	0.771465	0	0	0.895336	0.29491	ABCA1;ENTPD1;SLC38A1;HSP90AA1;ABCC1;GCH1;SMOX;TXNRD1;HILPDA;GDE1;ACOD1;G0S2;SLC3A2;SGMS2;PTGS2;SGPL1;MARCKS;MAPKAPK2;UBC;HMOX1;PLIN2;CD44
O-linked Glycosylation R-HSA-5173105	1/107	0.721665	0.771781	0	0	0.785777	0.256315	THBS1
Phase II - Conjugation Of Compounds R-HSA-156580	1/107	0.721665	0.771781	0	0	0.785777	0.256315	SLC38A1
Gene Silencing By RNA R-HSA-211000	1/108	0.724981	0.77211	0	0	0.778394	0.250339	HSP90AA1
L13a-mediated Translational Silencing Of Ceruloplasmin Expression R-HSA-156827	1/108	0.724981	0.77211	0	0	0.778394	0.250339	EIF4A1
Nucleotide Excision Repair R-HSA-5696398	1/108	0.724981	0.77211	0	0	0.778394	0.250339	UBC
Assembly Of Pre-Replicative Complex R-HSA-68867	1/110	0.731496	0.777972	0	0	0.764034	0.238886	UBC
Biological Oxidations R-HSA-211859	2/218	0.732897	0.778387	0	0	0.770173	0.239332	SLC38A1;SMOX
Mitotic Prophase R-HSA-68875	1/112	0.737857	0.781499	0	0	0.750191	0.228062	LMNB1
Nonsense Mediated Decay (NMD) Enhanced By Exon Junction Complex (EJC) R-HSA-975957	1/112	0.737857	0.781499	0	0	0.750191	0.228062	ETF1
Reproduction R-HSA-1474165	1/113	0.740981	0.783729	0	0	0.743455	0.222874	LMNB1
HDR Thru Homologous Recombination (HRR) Or Single Strand Annealing (SSA) R-HSA-5693567	1/114	0.744067	0.784838	0	0	0.736838	0.217827	UBC
Selenoamino Acid Metabolism R-HSA-2408522	1/114	0.744067	0.784838	0	0	0.736838	0.217827	TXNRD1
Cell Cycle, Mitotic R-HSA-69278	5/523	0.745784	0.785572	0	0	0.800701	0.234861	CDKN1A;HSP90AA1;UBC;PHLDA1;LMNB1
Homology Directed Repair R-HSA-5693538	1/119	0.75896	0.797271	0	0	0.705437	0.194563	UBC
Synthesis Of DNA R-HSA-69239	1/119	0.75896	0.797271	0	0	0.705437	0.194563	UBC
Cell-Cell Communication R-HSA-1500931	1/120	0.761834	0.798112	0	0	0.699473	0.190275	CTNNB1
Glycosaminoglycan Metabolism R-HSA-1630316	1/120	0.761834	0.798112	0	0	0.699473	0.190275	CD44
Mitotic Anaphase R-HSA-68882	2/232	0.763746	0.799027	0	0	0.722775	0.194803	UBC;LMNB1
Mitotic Metaphase And Anaphase R-HSA-2555396	2/233	0.765827	0.800118	0	0	0.719609	0.191991	UBC;LMNB1
Regulation Of IGF Transport And Uptake By IGFBPs R-HSA-381426	1/123	0.770251	0.803649	0	0	0.682169	0.178073	CSF1
DNA Replication Pre-Initiation R-HSA-69002	1/127	0.781015	0.813777	0	0	0.660378	0.16322	UBC
Processing Of Capped Intron-Containing Pre-mRNA R-HSA-72203	2/242	0.783853	0.815631	0	0	0.692305	0.1686	FUS;HNRNPH2
Host Interactions Of HIV Factors R-HSA-162909	1/130	0.788757	0.819626	0	0	0.644922	0.153038	UBC
ADORA2B Mediated Anti-Inflammatory Cytokine Production R-HSA-9660821	1/131	0.791276	0.820229	0	0	0.639928	0.149812	NLRP3
Transmission Across Chemical Synapses R-HSA-112315	2/246	0.791468	0.820229	0	0	0.680816	0.15922	SLC38A1;RPS6KA2
Diseases Of Metabolism R-HSA-5668914	2/247	0.793334	0.821058	0	0	0.678003	0.156965	UBC;THBS1
ER To Golgi Anterograde Transport R-HSA-199977	1/133	0.796226	0.822945	0	0	0.630168	0.143598	CTSZ
Influenza Viral RNA Transcription And Replication R-HSA-168273	1/137	0.805778	0.831701	0	0	0.611509	0.132054	HSP90AA1
Diseases Of Glycosylation R-HSA-3781865	1/143	0.819275	0.844501	0	0	0.585492	0.116709	THBS1
G2/M Checkpoints R-HSA-69481	1/148	0.829807	0.854021	0	0	0.565433	0.105488	UBC
M Phase R-HSA-68886	3/380	0.831106	0.854021	0	0	0.659253	0.121961	HSP90AA1;UBC;LMNB1
DNA Double-Strand Break Repair R-HSA-5693532	1/149	0.831839	0.854021	0	0	0.561584	0.103397	UBC
Cell Cycle Checkpoints R-HSA-69620	2/271	0.833912	0.855009	0	0	0.616752	0.112019	CDKN1A;UBC
Neuronal System R-HSA-112316	3/386	0.838923	0.857756	0	0	0.648725	0.11394	SLC38A1;RPS6KA2;IL1RAP
G Alpha (S) Signaling Events R-HSA-418555	1/153	0.839727	0.857756	0	0	0.546694	0.0954954	NLRP3
Organelle Biogenesis And Maintenance R-HSA-1852241	2/275	0.839933	0.857756	0	0	0.607591	0.105984	HSP90AA1;SMOX
DNA Replication R-HSA-69306	1/155	0.843532	0.860291	0	0	0.539539	0.0918064	UBC
Asparagine N-linked Glycosylation R-HSA-446203	2/282	0.849998	0.865739	0	0	0.592188	0.0962433	CTSZ;UBC
Metabolism Of Carbohydrates R-HSA-71387	2/285	0.854133	0.868801	0	0	0.585821	0.0923652	UBC;CD44
Transport To Golgi And Subsequent Modification R-HSA-948021	1/164	0.859571	0.873179	0	0	0.509514	0.0771005	CTSZ
Anti-inflammatory Response Favoring Leishmania Infection R-HSA-9662851	1/165	0.861249	0.873731	0	0	0.506382	0.075639	NLRP3
Signaling By WNT R-HSA-195721	2/294	0.865925	0.877318	0	0	0.567502	0.0816961	UBC;CTNNB1
Separation Of Sister Chromatids R-HSA-2467813	1/170	0.869344	0.879625	0	0	0.491275	0.0687868	UBC
Neurotransmitter Receptors And Postsynaptic Signal Transmission R-HSA-112314	1/182	0.886902	0.896214	0	0	0.458423	0.0550201	RPS6KA2
Cell Cycle R-HSA-1640170	5/654	0.890545	0.898715	0	0	0.63473	0.0735791	CDKN1A;HSP90AA1;UBC;PHLDA1;LMNB1
Mitotic Prometaphase R-HSA-68877	1/186	0.892217	0.899223	0	0	0.44842	0.0511406	HSP90AA1
Phospholipid Metabolism R-HSA-1483257	1/208	0.917297	0.923293	0	0	0.400311	0.0345564	GDE1
Class I MHC Mediated Antigen Processing And Presentation R-HSA-983169	2/378	0.940558	0.945469	0	0	0.438818	0.0268918	HSPA5;UBC
RHO GTPase Effectors R-HSA-195258	1/269	0.960381	0.964138	0	0	0.308231	0.0124603	CTNNB1
Antigen Processing: Ubiquitination And Proteasome Degradation R-HSA-983168	1/307	0.974979	0.977141	0	0	0.269428	0.00682703	UBC
DNA Repair R-HSA-73894	1/310	0.975872	0.977141	0	0	0.266771	0.00651562	UBC
Sensory Perception R-HSA-9709957	1/616	0.999421	0.999421	0	0	0.131928	7.64e-05	ATP2B1

## Sheet: DEGs_Upregulated_WB_Clean_Sig
	p_val	avg_log2FC	pct.1	pct.2	p_val_adj
Stk17b	6.64823e-59	-0.50009	0.427	0.891	7.80569e-55
Arrb2	3.00444e-75	-0.501556	0.196	0.717	3.52751e-71
Tmem50a	4.45137e-72	-0.502151	0.268	0.808	5.22636e-68
Pbxip1	1.15296e-75	-0.502186	0.162	0.662	1.35369e-71
Pten	2.82957e-65	-0.50225	0.308	0.822	3.3222e-61
Gp5	4.60221e-90	-0.504423	0	0.392	5.40346e-86
Grk6	7.14379e-113	-0.50658	0.027	0.533	8.38753e-109
Mapk14	6.05227e-97	-0.506739	0.08	0.599	7.10597e-93
Alox5	2.44033e-95	-0.506906	0.092	0.612	2.86519e-91
Cd37	2.28783e-70	-0.508862	0.285	0.808	2.68614e-66
Ppm1m	3.52431e-108	-0.509513	0.026	0.514	4.13789e-104
Dok3	1.04566e-80	-0.509765	0.196	0.745	1.22771e-76
Pet100	1.53946e-76	-0.510113	0.242	0.798	1.80748e-72
Serf2	2.39808e-153	-0.510147	0.778	0.993	2.81558e-149
Sec61b	1.91478e-68	-0.510276	0.296	0.829	2.24814e-64
Cmtm7	1.79802e-92	-0.513448	0.116	0.656	2.11105e-88
Mrps21	1.1028e-101	-0.515841	0.088	0.632	1.2948e-97
Tomm22	7.73008e-89	-0.516862	0.164	0.729	9.07589e-85
Ilk	3.63614e-90	-0.517659	0.074	0.553	4.26919e-86
S1pr4	7.12608e-118	-0.52	0.014	0.523	8.36674e-114
Ucp2	5.04453e-69	-0.523118	0.349	0.869	5.92278e-65
Rp9	6.70929e-103	-0.524091	0.072	0.602	7.87737e-99
Calm3	1.21631e-72	-0.524326	0.271	0.812	1.42806e-68
Trim30a	1.74921e-84	-0.524788	0.142	0.663	2.05375e-80
Rab24	6.86119e-90	-0.525241	0.16	0.714	8.05572e-86
Coro1a	8.54434e-144	-0.525294	0.741	0.989	1.00319e-139
Fam49b	1.79302e-74	-0.525364	0.278	0.828	2.10518e-70
Prelid1	1.47581e-70	-0.525763	0.315	0.854	1.73275e-66
Cdc42se1	4.57061e-77	-0.527125	0.251	0.794	5.36635e-73
Txndc17	6.7278e-89	-0.528121	0.127	0.656	7.89911e-85
Man2b1	2.39961e-84	-0.528263	0.173	0.714	2.81738e-80
Mapk3	2.22313e-88	-0.530392	0.155	0.699	2.61017e-84
Dock8	1.67891e-118	-0.530514	0.032	0.569	1.97121e-114
Myadm	7.01069e-79	-0.532056	0.144	0.629	8.23125e-75
Grk2	4.29034e-86	-0.532273	0.189	0.747	5.03728e-82
Emb	1.16345e-66	-0.532312	0.384	0.9	1.366e-62
Pilrb2	8.03117e-98	-0.53257	0.124	0.68	9.4294e-94
Dstn	5.06123e-65	-0.532584	0.46	0.892	5.94239e-61
Fos	2.7066e-63	-0.53278	0.209	0.663	3.17782e-59
Lcn2	2.41848e-155	-0.5338	0.86	0.991	2.83954e-151
Cotl1	1.02229e-89	-0.534364	0.585	0.968	1.20027e-85
Clec4a2	1.93801e-79	-0.534373	0.176	0.685	2.27542e-75
Tuba4a	1.45342e-80	-0.535553	0.173	0.696	1.70647e-76
Myl6	2.54397e-189	-0.536529	0.834	0.998	2.98687e-185
Gng2	8.11464e-91	-0.537276	0.153	0.706	9.5274e-87
Add3	4.45726e-118	-0.537797	0.024	0.549	5.23327e-114
Uba7	2.38183e-103	-0.537961	0.013	0.47	2.79651e-99
Stk38	1.47369e-86	-0.539537	0.179	0.719	1.73026e-82
Ssh2	1.0832e-81	-0.540861	0.188	0.729	1.27179e-77
Cox6c	1.37662e-71	-0.5424	0.368	0.891	1.61629e-67
Pttg1ip	1.3116e-71	-0.54373	0.161	0.627	1.53995e-67
Flot2	1.40269e-110	-0.543781	0.052	0.577	1.6469e-106
Prok2	1.51075e-62	-0.54444	0.128	0.539	1.77377e-58
Rab3d	1.21413e-124	-0.54513	0.009	0.537	1.42551e-120
Gnai2	9.74927e-123	-0.54585	0.685	0.995	1.14466e-118
Tmem154	3.51332e-109	-0.546133	0.075	0.627	4.12498e-105
Ndufa1	2.06371e-85	-0.549205	0.231	0.792	2.423e-81
1110008F13Rik	1.91437e-74	-0.551694	0.336	0.856	2.24766e-70
Vwf	2.97957e-96	-0.552264	0.006	0.428	3.49832e-92
Cytip	4.63311e-80	-0.553059	0.238	0.776	5.43973e-76
Tmem14c	2.49267e-103	-0.554543	0.107	0.672	2.92664e-99
Pgd	3.31538e-72	-0.554617	0.4	0.902	3.89258e-68
Tbc1d10c	2.42355e-123	-0.555042	0.018	0.548	2.84549e-119
Fes	3.85994e-89	-0.556295	0.194	0.751	4.53195e-85
Ifitm3	1.77248e-152	-0.558815	0.767	0.996	2.08107e-148
Taldo1	2.89552e-155	-0.562243	0.747	0.996	3.39963e-151
Bmx	9.32741e-131	-0.563467	0.011	0.558	1.09513e-126
Vsir	1.63152e-74	-0.564472	0.339	0.854	1.91557e-70
S100a13	1.97007e-97	-0.566145	0.144	0.698	2.31306e-93
Pilra	9.78189e-77	-0.56626	0.349	0.871	1.14849e-72
Timm10b	4.35232e-103	-0.566683	0.109	0.668	5.11006e-99
Selplg	1.66115e-83	-0.569682	0.553	0.963	1.95036e-79
Tuba1a	1.15419e-99	-0.570255	0.073	0.585	1.35513e-95
Samhd1	6.34966e-76	-0.571638	0.367	0.901	7.45513e-72
Gyg	8.92933e-95	-0.574316	0.151	0.703	1.04839e-90
Tagln2	7.62956e-72	-0.575674	0.206	0.684	8.95786e-68
Gda	7.21228e-79	-0.576354	0.518	0.965	8.46794e-75
Ndufa3	1.91094e-99	-0.577324	0.152	0.725	2.24364e-95
Cald1	9.21682e-94	-0.578311	0.004	0.414	1.08215e-89
Clec12a	8.66119e-114	-0.579037	0.065	0.62	1.01691e-109
Fam32a	3.80321e-85	-0.579081	0.241	0.808	4.46535e-81
Itgb2l	5.44451e-101	-0.579798	0.046	0.528	6.3924e-97
Anp32a	4.54668e-89	-0.579804	0.222	0.789	5.33825e-85
Atxn10	1.31273e-83	-0.581658	0.278	0.829	1.54128e-79
Prr13	3.04829e-100	-0.58516	0.574	0.969	3.579e-96
Rassf5	4.48343e-111	-0.587552	0.101	0.679	5.264e-107
Gpsm3	2.89762e-90	-0.589195	0.48	0.957	3.40209e-86
Vim	1.21049e-82	-0.589199	0.582	0.949	1.42123e-78
Sri	1.75763e-87	-0.591508	0.464	0.927	2.06363e-83
Ccdc12	7.53627e-92	-0.597477	0.266	0.845	8.84833e-88
Atp5j2	8.74091e-108	-0.597692	0.148	0.753	1.02627e-103
Lmo4	2.32258e-96	-0.603644	0.173	0.743	2.72695e-92
Ypel3	1.84855e-88	-0.605773	0.359	0.903	2.17039e-84
Twf2	7.33077e-119	-0.607435	0.091	0.684	8.60705e-115
Mapk13	1.40378e-96	-0.609072	0.169	0.719	1.64818e-92
Plp2	1.90265e-98	-0.610919	0.226	0.822	2.23391e-94
Ckap4	5.24766e-89	-0.611571	0.194	0.735	6.16128e-85
Ndufa13	8.92308e-97	-0.615819	0.216	0.8	1.04766e-92
Atp5f1	2.32026e-90	-0.619982	0.279	0.845	2.72422e-86
Slfn1	6.7452e-87	-0.621017	0.311	0.861	7.91954e-83
Xpc	5.3775e-123	-0.621298	0.058	0.634	6.31373e-119
Skap2	4.79817e-93	-0.621678	0.309	0.867	5.63353e-89
D1Ertd622e	1.16532e-129	-0.624835	0.056	0.656	1.3682e-125
Ndufb7	2.38899e-109	-0.627438	0.159	0.776	2.80491e-105
Svil	5.77473e-98	-0.627979	0.235	0.838	6.78011e-94
Atg3	6.323e-102	-0.633924	0.213	0.805	7.42383e-98
Cxcr2	9.2396e-94	-0.635239	0.509	0.969	1.08482e-89
Sh3bgrl3	3.16869e-185	-0.637097	0.705	0.993	3.72036e-181
Bin1	4.4259e-120	-0.638267	0	0.497	5.19645e-116
Rasgrp4	3.27748e-122	-0.638346	0.088	0.689	3.84809e-118
Fis1	4.69272e-100	-0.641329	0.3	0.887	5.50972e-96
Tspo	5.59012e-172	-0.646074	0.696	0.983	6.56336e-168
Mpc2	6.92685e-110	-0.646992	0.141	0.727	8.13282e-106
Rac2	6.65151e-164	-0.647432	0.654	0.986	7.80953e-160
Kif2a	4.35915e-122	-0.649032	0.044	0.596	5.11808e-118
Ogfrl1	5.7356e-105	-0.653354	0.211	0.81	6.73416e-101
Pirb	8.10648e-100	-0.653418	0.434	0.937	9.51782e-96
Sec11c	2.10886e-108	-0.653456	0.195	0.794	2.47602e-104
Aldh3b1	1.37471e-149	-0.654416	0.028	0.653	1.61404e-145
Capn1	6.42897e-130	-0.657243	0.084	0.698	7.54825e-126
2023-03-02	4.50439e-139	-0.660525	0.052	0.674	5.2886e-135
Eif4ebp1	4.02833e-104	-0.661929	0.247	0.854	4.72966e-100
Nfam1	3.99988e-98	-0.669883	0.291	0.898	4.69626e-94
Anxa2	1.03462e-146	-0.671919	0.599	0.988	1.21475e-142
AB124611	2.70921e-105	-0.673271	0.307	0.887	3.18089e-101
G6pdx	8.64315e-119	-0.674454	0.113	0.708	1.01479e-114
Itm2b	7.37844e-172	-0.67545	0.647	0.99	8.66302e-168
AI467606	1.81293e-136	-0.675511	0.069	0.69	2.12856e-132
Ybx1	1.18564e-98	-0.679347	0.325	0.879	1.39206e-94
Tmsb10	2.89622e-92	-0.68609	0.241	0.772	3.40045e-88
Gatad1	4.03175e-135	-0.686839	0.054	0.651	4.73368e-131
Gsn	3.65007e-108	-0.687539	0.356	0.924	4.28555e-104
Lsp1	5.37847e-117	-0.692025	0.467	0.969	6.31486e-113
Dap	1.31568e-116	-0.692109	0.131	0.725	1.54474e-112
Prkar2b	6.47869e-125	-0.692545	0.031	0.576	7.60663e-121
Dhrs7	1.98946e-111	-0.698638	0.332	0.916	2.33583e-107
Smpdl3a	3.49607e-121	-0.701527	0.166	0.788	4.10474e-117
Ltb4r1	9.99145e-102	-0.702694	0.175	0.717	1.1731e-97
Tnfaip8l2	3.71254e-134	-0.705655	0.118	0.761	4.35889e-130
Abtb1	7.9579e-130	-0.709926	0.138	0.776	9.34337e-126
Parvb	3.41085e-118	-0.711273	0.006	0.503	4.00468e-114
Arhgdib	1.27831e-162	-0.715896	0.591	0.979	1.50086e-158
Klf13	1.74934e-116	-0.720368	0.242	0.866	2.0539e-112
Cybb	5.09587e-80	-0.720915	0.18	0.663	5.98306e-76
Padi4	5.90388e-139	-0.731817	0.106	0.75	6.93175e-135
Rgs2	8.46064e-123	-0.734034	0.164	0.796	9.93364e-119
Rgs18	5.48551e-162	-0.735096	0.031	0.694	6.44054e-158
Gpi1	4.86993e-131	-0.736987	0.431	0.952	5.71778e-127
Mettl9	2.43674e-119	-0.73775	0.186	0.788	2.86098e-115
Ceacam10	5.76364e-130	-0.739816	0.064	0.644	6.76709e-126
Atpif1	3.86527e-118	-0.742769	0.151	0.758	4.53821e-114
Itgb3	1.15152e-126	-0.743285	0.019	0.558	1.352e-122
Rsu1	1.86892e-145	-0.747969	0.082	0.737	2.1943e-141
Ywhah	2.00588e-108	-0.748891	0.239	0.819	2.3551e-104
Tln1	2.75586e-126	-0.749074	0.351	0.927	3.23565e-122
Pi16	2.50924e-157	-0.752382	0.078	0.766	2.9461e-153
Lbr	3.6866e-135	-0.760129	0.164	0.828	4.32844e-131
Cyb5a	3.98099e-142	-0.760271	0.056	0.685	4.67408e-138
Lsm12	2.02665e-107	-0.762777	0.151	0.695	2.37949e-103
Lst1	2.1995e-124	-0.764471	0.275	0.897	2.58244e-120
Mmp9	1.04923e-159	-0.765817	0.581	0.978	1.2319e-155
Hmgn2	3.82516e-128	-0.767812	0.169	0.791	4.49112e-124
Tsc22d3	4.6646e-125	-0.767893	0.211	0.841	5.47671e-121
Aes	2.21153e-158	-0.776843	0.084	0.773	2.59656e-154
Scp2	4.06372e-143	-0.778347	0.105	0.751	4.77121e-139
Glipr2	1.92011e-134	-0.78844	0.253	0.898	2.2544e-130
Mtus1	2.00432e-170	-0.789444	0.024	0.703	2.35327e-166
Pnkp	1.60896e-144	-0.791532	0.129	0.793	1.88907e-140
Alox12	4.85408e-131	-0.793666	0	0.533	5.69918e-127
Ppp1ca	1.25315e-139	-0.796115	0.259	0.912	1.47133e-135
Ptpn18	8.15292e-150	-0.797294	0.125	0.819	9.57234e-146
Treml1	1.09281e-135	-0.799563	0	0.548	1.28307e-131
S100a10	4.8175e-115	-0.800582	0.1	0.654	5.65622e-111
Lamtor4	7.47608e-147	-0.803625	0.121	0.787	8.77767e-143
Rflnb	5.99136e-160	-0.807289	0.062	0.743	7.03446e-156
Hmgb2	3.50265e-168	-0.808072	0.518	0.971	4.11246e-164
Zyx	4.98467e-142	-0.812043	0.459	0.978	5.8525e-138
Unc119	9.6262e-163	-0.818778	0.115	0.822	1.13021e-158
Arhgap45	1.01317e-157	-0.818987	0.136	0.859	1.18956e-153
Hp	1.72778e-202	-0.837067	0.611	0.985	2.02858e-198
Flna	1.79416e-146	-0.844198	0.251	0.898	2.10652e-142
Gnas	8.41196e-133	-0.846858	0.304	0.91	9.87649e-129
Clu	6.85516e-150	-0.872676	0.011	0.616	8.04864e-146
Bin2	8.89609e-183	-0.876916	0.049	0.776	1.04449e-178
Fermt3	5.16539e-157	-0.881977	0.108	0.786	6.06469e-153
Mgst1	1.52793e-143	-0.885177	0.298	0.871	1.79394e-139
Adpgk	9.67244e-152	-0.890155	0.048	0.675	1.13564e-147
Mmp8	9.38366e-149	-0.892099	0.474	0.942	1.10174e-144
Rasgrp2	1.37646e-181	-0.898852	0.062	0.802	1.6161e-177
Hist1h2bc	2.69699e-122	-0.900888	0.249	0.799	3.16654e-118
R3hdm4	1.73573e-167	-0.901495	0.282	0.958	2.03792e-163
Ly6c2	1.76918e-126	-0.902343	0.222	0.797	2.0772e-122
Ly6g	1.01681e-135	-0.907513	0.278	0.877	1.19383e-131
Rgs10	1.28424e-148	-0.908777	0.025	0.637	1.50782e-144
Limd2	1.20135e-176	-0.914766	0.125	0.848	1.41051e-172
Hist1h1c	5.61025e-136	-0.916128	0.105	0.713	6.587e-132
Pygl	2.97231e-183	-0.929957	0.334	0.962	3.48978e-179
Hacd4	4.78261e-192	-0.942418	0.068	0.822	5.61527e-188
Cdkn2d	3.19548e-182	-0.942512	0.122	0.87	3.75182e-178
Serpinb1a	1.52787e-130	-0.958296	0.02	0.564	1.79387e-126
Cd177	3.42071e-146	-0.981398	0.174	0.789	4.01626e-142
1810058I24Rik	2.63365e-161	-0.994522	0.361	0.954	3.09217e-157
Gpx4	6.44256e-171	-1.00256	0.248	0.932	7.56421e-167
Cebpd	7.56762e-177	-1.00382	0.213	0.928	8.88514e-173
Gpx1	1.66985e-188	-1.01247	0.321	0.974	1.96057e-184
Tkt	6.69335e-189	-1.01535	0.24	0.937	7.85866e-185
Pglyrp1	1.2426e-229	-1.02073	0.502	0.986	1.45894e-225
Itga2b	7.19212e-166	-1.0218	0	0.639	8.44427e-162
Gp9	1.91424e-178	-1.03129	0	0.675	2.24751e-174
Ccnd3	1.495e-204	-1.0357	0.138	0.916	1.75527e-200
Lars2	4.13215e-189	-1.05342	0.319	0.948	4.85156e-185
Chil3	3.27698e-94	-1.05563	0.095	0.563	3.8475e-90
Lrg1	1.34721e-236	-1.10271	0.434	0.99	1.58176e-232
Myl9	5.07931e-186	-1.11374	0	0.696	5.96362e-182
Tsc22d1	3.19447e-172	-1.11782	0.021	0.691	3.75063e-168
AY036118	6.16239e-201	-1.12534	0.345	0.948	7.23526e-197
Ifitm6	3.85081e-170	-1.13307	0.402	0.927	4.52123e-166
Cnn2	2.10974e-230	-1.14997	0.162	0.964	2.47705e-226
Clec1b	9.27353e-190	-1.18147	0.004	0.711	1.08881e-185
Ppbp	2.64473e-199	-1.27238	0	0.732	3.10517e-195
Anxa1	1.45407e-235	-1.29993	0.352	0.97	1.70723e-231
Ngp	5.18723e-118	-1.31618	0.268	0.778	6.09033e-114
Ltf	2.31355e-106	-1.32587	0.032	0.503	2.71634e-102
Aldh2	2.33152e-256	-1.3451	0.141	0.959	2.73744e-252
Lyz2	2.90808e-259	-1.35023	0.487	0.999	3.41438e-255
Nrgn	6.97418e-219	-1.39701	0	0.783	8.18839e-215
Camp	2.44223e-128	-1.50638	0.041	0.586	2.86743e-124
Gng11	1.58049e-242	-1.58925	0.008	0.85	1.85566e-238
Pf4	1.06115e-241	-1.73159	0.026	0.864	1.2459e-237
Ctla2a	4.50324e-265	-1.89559	0.016	0.907	5.28726e-261

## Sheet: DEG_Upregulated_WB_C_Reactome
Term	Overlap	P-value	Adjusted P-value	Old P-value	Old Adjusted P-value	Odds Ratio	Combined Score	Genes
Neutrophil Degranulation R-HSA-6798695	30/468	2.36935e-14	1.3837e-11	0	0	6.62055	207.71	CLEC12A;RAB3D;MGST1;PYGL;CNN2;ALOX5;ALDH3B1;CXCR2;RAB24;TBC1D10C;COTL1;CAPN1;PGLYRP1;CD177;GSN;ANXA2;NFAM1;CYBB;PPBP;MMP8;MAPK14;MMP9;CKAP4;ARHGAP45;LRG1;DOK3;BIN2;LCN2;MAN2B1;LTF
Platelet Activation, Signaling And Aggregation R-HSA-76002	22/254	2.12342e-13	6.20039e-11	0	0	8.90741	259.923	VWF;ITGB3;ITGA2B;PPBP;ARRB2;RASGRP2;MAPK14;GNG11;GP5;CLU;TUBA4A;GNAI2;GP9;GNG2;RAC2;FLNA;TAGLN2;TLN1;CLEC1B;FERMT3;PF4;MAPK3
Hemostasis R-HSA-109582	31/576	8.97304e-13	1.74675e-10	0	0	5.49514	152.432	SELPLG;ITGB3;DOCK8;ITGA2B;ARRB2;SRI;RASGRP2;CLU;GNAI2;GNG2;PRKAR2B;RAC2;FLNA;CLEC1B;S100A10;CD177;MAPK3;ANXA2;VWF;PPBP;MAPK14;GNG11;GP5;TUBA4A;GP9;KIF2A;GNAS;TAGLN2;TLN1;FERMT3;PF4
Innate Immune System R-HSA-168249	38/1035	2.00835e-10	2.93219e-08	0	0	3.72667	83.2111	UBA7;CLEC12A;RAB3D;MGST1;PYGL;RASGRP2;CLU;RASGRP4;CNN2;ALOX5;ALDH3B1;CXCR2;RAB24;TBC1D10C;RAC2;COTL1;CAPN1;PGLYRP1;CD177;MAPK3;GSN;ANXA2;NFAM1;CYBB;PPBP;FOS;MMP8;MAPK14;MMP9;CKAP4;ARHGAP45;MAPK13;LRG1;DOK3;BIN2;LCN2;MAN2B1;LTF
Immune System R-HSA-168256	52/1943	5.21458e-09	6.09063e-07	0	0	2.76207	52.6777	IFITM3;RAB3D;PTEN;PYGL;CLU;TBC1D10C;RAC2;COTL1;SEC61B;CAPN1;PGLYRP1;CLEC1B;CD177;ANXA1;ANXA2;NFAM1;TALDO1;CYBB;FOS;MMP8;MMP9;CKAP4;ARHGAP45;DOK3;BIN2;KIF2A;LTF;UBA7;CEBPD;CLEC12A;MGST1;RASGRP2;SAMHD1;RASGRP4;CNN2;ALOX5;ALDH3B1;CXCR2;RAB24;FLNA;MAPK3;PTPN18;GSN;PPBP;PILRA;MAPK14;MAPK13;TREML1;LRG1;LCN2;MAN2B1;VIM
Platelet Aggregation (Plug Formation) R-HSA-76009	1936-07-01	1.52581e-07	1.48512e-05	0	0	21.368	335.383	GP9;VWF;ITGB3;ITGA2B;RASGRP2;TLN1;GP5
Platelet Degranulation R-HSA-114608	11/125	2.15086e-07	1.79443e-05	0	0	8.66042	132.957	VWF;ITGB3;ITGA2B;FLNA;TAGLN2;PPBP;TLN1;CLU;TUBA4A;FERMT3;PF4
Response To Elevated Platelet Cytosolic Ca2+ R-HSA-76005	11/130	3.2057e-07	2.34016e-05	0	0	8.29442	124.028	VWF;ITGB3;ITGA2B;FLNA;TAGLN2;PPBP;TLN1;CLU;TUBA4A;FERMT3;PF4
Smooth Muscle Contraction R-HSA-445355	1943-07-01	5.50071e-07	3.56935e-05	0	0	17.207	248.009	MYL6;ANXA1;ALDH2;ANXA2;CALD1;TLN1;MYL9
Signaling By High-Kinase Activity BRAF Mutants R-HSA-6802948	1933-06-01	1.85091e-06	0.000108093	0	0	19.5863	258.536	VWF;ITGB3;ITGA2B;ARRB2;TLN1;MAPK3
GP1b-IX-V Activation Signaling R-HSA-430116	2023-04-09	2.05191e-06	0.000108938	0	0	69.9646	916.308	GP9;VWF;FLNA;GP5
G Alpha (I) Signaling Events R-HSA-418594	15/312	3.54527e-06	0.000167953	0	0	4.57435	57.4076	RGS18;ANXA1;PPBP;GNG11;GNAI2;PPP1CA;GRK2;GNG2;PRKAR2B;CXCR2;GNAS;RGS10;S1PR4;GPSM3;PF4
MAP2K And MAPK Activation R-HSA-5674135	1937-06-01	3.73868e-06	0.000167953	0	0	17.0556	213.14	VWF;ITGB3;ITGA2B;ARRB2;TLN1;MAPK3
Signaling By RAF1 Mutants R-HSA-9656223	1938-06-01	4.39727e-06	0.000183429	0	0	16.5218	203.788	VWF;ITGB3;ITGA2B;ARRB2;TLN1;MAPK3
Paradoxical Activation Of RAF Signaling By Kinase Inactive BRAF R-HSA-6802955	1941-06-01	6.95873e-06	0.000270927	0	0	15.1033	179.36	VWF;ITGB3;ITGA2B;ARRB2;TLN1;MAPK3
Signal Transduction R-HSA-162582	52/2465	8.99922e-06	0.000328472	0	0	2.10136	24.4144	ITGB3;DOCK8;ITGA2B;PTEN;YBX1;ARRB2;CCND3;ARHGDIB;RAC2;PROK2;FLOT2;LBR;GPSM3;YWHAH;ANXA1;VWF;CYBB;FOS;MMP9;CKAP4;ARHGAP45;MYL6;KIF2A;TLN1;MYL9;RGS18;RASGRP2;ADD3;RASGRP4;GNAI2;GRK2;GNG2;PRKAR2B;CXCR2;STK38;GRK6;EIF4EBP1;FLNA;S1PR4;MAPK3;PTPN18;PPBP;MAPK14;GNG11;PPP1CA;MAPK13;FES;GNAS;RGS10;VIM;LAMTOR4;PF4
Integrin Signaling R-HSA-354192	2023-05-27	1.26447e-05	0.000434383	0	0	19.9475	224.973	VWF;ITGB3;ITGA2B;RASGRP2;TLN1
GRB2:SOS Provides Linkage To MAPK Signaling For Integrins R-HSA-354194	2023-04-15	2.10536e-05	0.00064712	0	0	31.7924	342.355	VWF;ITGB3;ITGA2B;TLN1
p130Cas Linkage To MAPK Signaling For Integrins R-HSA-372708	2023-04-15	2.10536e-05	0.00064712	0	0	31.7924	342.355	VWF;ITGB3;ITGA2B;TLN1
Cell-extracellular Matrix Interactions R-HSA-446353	2023-04-16	2.78186e-05	0.000812304	0	0	29.1416	305.69	ILK;FLNA;PARVB;RSU1
GPCR Downstream Signaling R-HSA-388396	20/619	3.38259e-05	0.000940682	0	0	3.0481	31.378	RGS18;ANXA1;PPBP;ARRB2;RASGRP2;GNG11;GNAI2;PPP1CA;GRK2;GNG2;PRKAR2B;CXCR2;GRK6;GNAS;RGS10;PROK2;S1PR4;GPSM3;PF4;MAPK3
Synthesis Of 12-Eicosatetraenoic Acid Derivatives R-HSA-2142712	2023-03-07	5.07785e-05	0.00134794	0	0	65.3062	645.75	GPX1;GPX4;ALOX12
Formation Of Fibrin Clot (Clotting Cascade) R-HSA-140877	1937-05-01	6.21732e-05	0.00157866	0	0	13.7069	132.76	GP9;VWF;GP5;CD177;PF4
Signaling By BRAF And RAF1 Fusions R-HSA-6802952	1962-06-01	7.781e-05	0.00189338	0	0	9.42953	89.215	VWF;ITGB3;ITGA2B;ARRB2;TLN1;MAPK3
Synthesis Of 5-Eicosatetraenoic Acids R-HSA-2142688	2023-03-09	0.000119808	0.00279871	0	0	43.533	393.087	GPX1;GPX4;ALOX5
GPER1 Signaling R-HSA-9634597	1943-05-01	0.000129813	0.0029158	0	0	11.5392	103.269	GNG2;PRKAR2B;GNAS;GNG11;GNAI2
Signaling By GPCR R-HSA-372790	20/689	0.000146161	0.00315143	0	0	2.7192	24.0127	RGS18;ANXA1;PPBP;ARRB2;RASGRP2;GNG11;GNAI2;PPP1CA;GRK2;GNG2;PRKAR2B;CXCR2;GRK6;GNAS;RGS10;PROK2;S1PR4;GPSM3;PF4;MAPK3
RHO GTPases Activate NADPH Oxidases R-HSA-5668599	2023-04-24	0.000151096	0.00315143	0	0	17.4779	153.763	RAC2;CYBB;MAPK14;MAPK3
Activation Of AP-1 Family Of Transcription Factors R-HSA-450341	2023-03-10	0.000169702	0.00341745	0	0	37.3121	323.924	FOS;MAPK14;MAPK3
Extra-nuclear Estrogen Signaling R-HSA-9009391	1973-06-01	0.000193985	0.00377623	0	0	7.877	67.3305	GNG2;FOS;MMP9;GNG11;GNAI2;MAPK3
Integration Of Energy Metabolism R-HSA-163685	7/105	0.000212589	0.00400491	0	0	6.30109	53.2829	GNG2;PRKAR2B;GNAS;TALDO1;TKT;GNG11;GNAI2
Interleukin-4 And Interleukin-13 Signaling R-HSA-6785807	7/107	0.000238883	0.00435961	0	0	6.17444	51.492	ANXA1;CEBPD;ALOX5;LCN2;FOS;VIM;MMP9
Oncogenic MAPK Signaling R-HSA-6802957	1978-06-01	0.000279069	0.00493867	0	0	7.32812	59.9738	VWF;ITGB3;ITGA2B;ARRB2;TLN1;MAPK3
Platelet Adhesion To Exposed Collagen R-HSA-75892	2023-03-12	0.000305868	0.00525373	0	0	29.0176	234.821	GP9;VWF;GP5
G Alpha (S) Signaling Events R-HSA-418555	8/153	0.000401211	0.0066945	0	0	4.87729	38.1454	GRK2;GNG2;PRKAR2B;GRK6;GNAS;ARRB2;GNG11;GNAI2
Muscle Contraction R-HSA-397014	9/196	0.000458015	0.00731202	0	0	4.26469	32.7896	MYL6;ANXA1;ANXA2;ALDH2;CALD1;SRI;VIM;TLN1;MYL9
Glucagon Signaling In Metabolic Regulation R-HSA-163359	1932-04-01	0.000475782	0.00731202	0	0	12.4791	95.4723	GNG2;PRKAR2B;GNAS;GNG11
Thrombin Signaling Thru Proteinase Activated Receptors (PARs) R-HSA-456926	1932-04-01	0.000475782	0.00731202	0	0	12.4791	95.4723	GNG2;ARRB2;GNG11;MAPK3
Signaling By Rho GTPases R-HSA-194315	18/644	0.000492672	0.00737745	0	0	2.59654	19.7744	DOCK8;CYBB;ADD3;MAPK14;CKAP4;ARHGAP45;MYL6;KIF2A;ARHGDIB;STK38;RAC2;FLNA;FLOT2;VIM;MYL9;LBR;YWHAH;MAPK3
Opioid Signaling R-HSA-111885	1988-06-01	0.000535341	0.00764271	0	0	6.43118	48.4436	GNG2;GRK2;PRKAR2B;GNG11;GNAI2;PPP1CA
Signal Amplification R-HSA-392518	1933-04-01	0.00053656	0.00764271	0	0	12.0482	90.7271	GNG2;MAPK14;GNG11;GNAI2
Defects Of Contact Activation System (CAS) And Kallikrein/Kinin System (KKS) R-HSA-9651496	2023-03-15	0.000616659	0.0085745	0	0	21.7599	160.832	GP9;VWF;GP5
Signaling By Rho GTPases, Miro GTPases And RHOBTB3 R-HSA-9716542	18/660	0.000655366	0.00890079	0	0	2.52971	18.5436	DOCK8;CYBB;ADD3;MAPK14;CKAP4;ARHGAP45;MYL6;KIF2A;ARHGDIB;STK38;RAC2;FLNA;FLOT2;VIM;MYL9;LBR;YWHAH;MAPK3
Biosynthesis Of DHA-derived SPMs R-HSA-9018677	2023-03-17	0.000906082	0.0120262	0	0	18.6495	130.665	GPX4;ALOX5;ALOX12
Prostacyclin Signaling Thru Prostacyclin Receptor R-HSA-392851	2023-03-19	0.00126945	0.0156587	0	0	16.3166	108.818	GNG2;GNAS;GNG11
Biosynthesis Of Specialized Proresolving Mediators (SPMs) R-HSA-9018678	2023-03-19	0.00126945	0.0156587	0	0	16.3166	108.818	GPX4;ALOX5;ALOX12
Biosynthesis Of E-series 18(S)-resolvins R-HSA-9018896	2023-02-05	0.00128702	0.0156587	0	0	57.7982	384.672	GPX4;ALOX5
Defective F9 Activation R-HSA-9673221	2023-02-05	0.00128702	0.0156587	0	0	57.7982	384.672	GP9;GP5
Glucagon-like Peptide-1 (GLP1) Regulates Insulin Secretion R-HSA-381676	1942-04-01	0.00135377	0.015812	0	0	9.1905	60.702	GNG2;PRKAR2B;GNAS;GNG11
Vasopressin Regulates Renal Water Homeostasis Via Aquaporins R-HSA-432040	1942-04-01	0.00135377	0.015812	0	0	9.1905	60.702	GNG2;PRKAR2B;GNAS;GNG11
Signal Transduction By L1 R-HSA-445144	2023-03-20	0.00148087	0.0169574	0	0	15.3561	100.047	ITGB3;ITGA2B;MAPK3
RHO GTPases Activate PAKs R-HSA-5627123	2023-03-21	0.0017131	0.0188765	0	0	14.5022	92.371	MYL6;FLNA;MYL9
Intrinsic Pathway Of Fibrin Clot Formation R-HSA-140837	2023-03-21	0.0017131	0.0188765	0	0	14.5022	92.371	GP9;VWF;GP5
Respiratory Electron Transport, ATP Synthesis By Chemiosmotic Coupling, Heat Production By Uncoupling Proteins R-HSA-163200	6/112	0.00188207	0.0191442	0	0	4.969	31.1824	NDUFA13;NDUFB7;NDUFA3;UCP2;NDUFA1;COX6C
Biosynthesis Of EPA-derived SPMs R-HSA-9018679	2023-02-06	0.0019159	0.0191442	0	0	43.3465	271.244	GPX4;ALOX5
Synthesis Of 15-Eicosatetraenoic Acid Derivatives R-HSA-2142770	2023-02-06	0.0019159	0.0191442	0	0	43.3465	271.244	GPX1;GPX4
Synthesis Of Lipoxins (LX) R-HSA-2142700	2023-02-06	0.0019159	0.0191442	0	0	43.3465	271.244	ALOX5;ALOX12
Metal Sequestration By Antimicrobial Proteins R-HSA-6799990	2023-02-06	0.0019159	0.0191442	0	0	43.3465	271.244	LCN2;LTF
Regulation Of Insulin Secretion R-HSA-422356	1977-05-01	0.00194249	0.0191442	0	0	6.07963	37.9599	GNG2;PRKAR2B;GNAS;GNG11;GNAI2
ADP Signaling Thru P2Y Purinoceptor 12 R-HSA-392170	2023-03-22	0.00196687	0.0191442	0	0	13.7382	85.6072	GNG2;GNG11;GNAI2
G Alpha (Z) Signaling Events R-HSA-418597	1947-04-01	0.00206284	0.0197492	0	0	8.11978	50.21	GNG2;GNAS;GNG11;GNAI2
Signaling By Interleukins R-HSA-449147	13/453	0.00235391	0.0221723	0	0	2.63186	15.9272	PTPN18;ANXA1;ANXA2;CEBPD;TALDO1;FOS;MAPK14;MMP9;CNN2;ALOX5;LCN2;VIM;MAPK3
Aquaporin-mediated Transport R-HSA-445717	1950-04-01	0.00259301	0.0240368	0	0	7.58907	45.1924	GNG2;PRKAR2B;GNAS;GNG11
Platelet Homeostasis R-HSA-418346	1983-05-01	0.00270049	0.0246419	0	0	5.61026	33.1809	GNG2;GNAS;SRI;MAPK14;GNG11
Complex I Biogenesis R-HSA-6799198	1951-04-01	0.00278867	0.0249634	0	0	7.42723	43.6884	NDUFA13;NDUFB7;NDUFA3;NDUFA1
Citric Acid (TCA) Cycle And Respiratory Electron Transport R-HSA-1428517	7/163	0.00284223	0.0249634	0	0	3.94671	23.1402	NDUFA13;NDUFB7;MPC2;NDUFA3;UCP2;NDUFA1;COX6C
ADP Signaling Thru P2Y Purinoceptor 1 R-HSA-418592	2023-03-25	0.00286395	0.0249634	0	0	11.863	69.4646	GNG2;MAPK14;GNG11
Apoptotic Execution Phase R-HSA-75153	1952-04-01	0.0029942	0.0257149	0	0	7.27212	42.2589	GSN;HMGB2;VIM;BMX
Infection With Mycobacterium Tuberculosis R-HSA-9635486	2023-03-26	0.00321028	0.0265946	0	0	11.3467	65.1458	CORO1A;MAPK3;LTF
Cytokine Signaling In Immune System R-HSA-1280215	17/702	0.00322082	0.0265946	0	0	2.22367	12.7597	IFITM3;PTPN18;ANXA1;ANXA2;UBA7;CEBPD;TALDO1;FOS;SAMHD1;MAPK14;MMP9;CNN2;ALOX5;LCN2;FLNA;VIM;MAPK3
G Alpha (Q) Signaling Events R-HSA-416476	8/212	0.00323325	0.0265946	0	0	3.45628	19.8192	RGS18;ANXA1;GRK2;GNG2;PROK2;RASGRP2;GNG11;MAPK3
Regulation Of Cytoskeletal Remodeling And Cell Spreading By IPP Complex Components R-HSA-446388	2023-02-08	0.00352242	0.0281793	0	0	28.8947	163.215	PARVB;RSU1
Defective Factor IX Causes Hemophilia B R-HSA-9668250	2023-02-08	0.00352242	0.0281793	0	0	28.8947	163.215	GP9;GP5
Respiratory Electron Transport R-HSA-611105	1990-05-01	0.003832	0.0302417	0	0	5.14641	28.6365	NDUFA13;NDUFB7;NDUFA3;NDUFA1;COX6C
Adrenaline,noradrenaline Inhibits Insulin Secretion R-HSA-400042	2023-03-28	0.00397725	0.0309696	0	0	10.4379	57.6919	GNG2;GNG11;GNAI2
RHO GTPase Effectors R-HSA-195258	9/269	0.00406555	0.0312406	0	0	3.05586	16.8232	MYL6;KIF2A;RAC2;FLNA;CYBB;MAPK14;MYL9;YWHAH;MAPK3
Arachidonic Acid Metabolism R-HSA-2142753	1959-04-01	0.00472913	0.0358677	0	0	6.34433	33.9676	GPX1;GPX4;ALOX5;ALOX12
MAPK Targets/ Nuclear Events Mediated By MAP Kinases R-HSA-450282	2023-03-30	0.00484667	0.0362879	0	0	9.66373	51.5025	FOS;MAPK14;MAPK3
Semaphorin Interactions R-HSA-373755	1964-04-01	0.0063149	0.045788	0	0	5.81416	29.4478	MYL6;FES;TLN1;MYL9
Signaling To ERKs R-HSA-187687	1933-03-01	0.00635074	0.045788	0	0	8.69604	43.9948	MAPK14;MAPK3;MAPK13
Glucagon-type Ligand Receptors R-HSA-420092	1933-03-01	0.00635074	0.045788	0	0	8.69604	43.9948	GNG2;GNAS;GNG11
DSCAM Interactions R-HSA-376172	2023-02-11	0.00676349	0.0481692	0	0	19.2602	96.2283	MAPK14;MAPK13
Gene And Protein Expression By JAK-STAT Signaling After Interleukin-12 Stimulation R-HSA-8950505	1935-03-01	0.00749132	0.05271	0	0	8.15171	39.8945	CNN2;ANXA2;TALDO1
Caspase-mediated Cleavage Of Cytoskeletal Proteins R-HSA-264870	2023-02-12	0.00805501	0.0553427	0	0	17.3333	83.572	GSN;VIM
p38MAPK Events R-HSA-171007	2023-02-12	0.00805501	0.0553427	0	0	17.3333	83.572	MAPK14;MAPK13
Apoptotic Cleavage Of Cellular Proteins R-HSA-111465	1938-03-01	0.00941563	0.0634203	0	0	7.45186	34.7658	GSN;VIM;BMX
Dissolution Of Fibrin Clot R-HSA-75205	2023-02-13	0.00944788	0.0634203	0	0	15.7568	73.4575	ANXA2;S100A10
Programmed Cell Death R-HSA-5357801	7/208	0.0104805	0.0695523	0	0	3.05609	13.9304	GSN;HMGB2;FLOT2;VIM;BMX;YWHAH;MAPK3
Pentose Phosphate Pathway R-HSA-71336	2023-02-14	0.0109396	0.0709859	0	0	14.443	65.2153	TALDO1;TKT
SEMA3A-Plexin Repulsion Signaling By Inhibiting Integrin Adhesion R-HSA-399955	2023-02-14	0.0109396	0.0709859	0	0	14.443	65.2153	FES;TLN1
Anti-inflammatory Response Favoring Leishmania Infection R-HSA-9662851	6/165	0.0122144	0.0783866	0	0	3.30374	14.5534	GNG2;PRKAR2B;GNAS;MAPK14;GNG11;GNAI2
Activation Of GABAB Receptors R-HSA-991365	1942-03-01	0.0123909	0.0783866	0	0	6.68621	29.3577	GNG2;GNG11;GNAI2
EPHA-mediated Growth Cone Collapse R-HSA-3928663	2023-02-15	0.0125278	0.0783866	0	0	13.3313	58.3886	MYL6;MYL9
Cell-Cell Communication R-HSA-1500931	5/120	0.012617	0.0783866	0	0	3.79807	16.6078	ILK;FLNA;RSU1;PARVB;SKAP2
RHO GTPase Cycle R-HSA-9012999	11/441	0.0134662	0.082782	0	0	2.25911	9.73125	DOCK8;ARHGDIB;STK38;RAC2;CYBB;FLOT2;VIM;ADD3;LBR;CKAP4;ARHGAP45
Interleukin-12 Signaling R-HSA-9020591	1944-03-01	0.0140578	0.0847679	0	0	6.35941	27.1202	CNN2;ANXA2;TALDO1
PKA Activation In Glucagon Signaling R-HSA-164378	2023-02-16	0.0142099	0.0847679	0	0	12.3784	52.6556	PRKAR2B;GNAS
TP53 Regulates Metabolic Genes R-HSA-5628897	1981-04-01	0.0142247	0.0847679	0	0	4.52661	19.2506	PTEN;COX6C;LAMTOR4;YWHAH
Apoptosis R-HSA-109581	6/178	0.017168	0.101191	0	0	3.05201	12.4056	GSN;HMGB2;VIM;BMX;YWHAH;MAPK3
Cell Junction Organization R-HSA-446728	1986-04-01	0.0173733	0.101191	0	0	4.24951	17.2225	ILK;FLNA;RSU1;PARVB
ADORA2B Mediated Anti-Inflammatory Cytokine Production R-HSA-9660821	5/131	0.0178215	0.101191	0	0	3.46455	13.953	GNG2;PRKAR2B;GNAS;GNG11;GNAI2
Activation Of SMO R-HSA-5635838	2023-02-18	0.017847	0.101191	0	0	10.83	43.6009	GRK2;ARRB2
G Beta:Gamma Signaling Thru BTK R-HSA-8964315	2023-02-18	0.017847	0.101191	0	0	10.83	43.6009	GNG2;GNG11
Metabolism R-HSA-1430728	34/2049	0.0185057	0.103917	0	0	1.52851	6.09826	NDUFA13;NDUFB7;GDA;ADPGK;MGST1;PTEN;ALOX12;PYGL;SAMHD1;HACD4;GNAI2;GNG2;ALDH2;PRKAR2B;ALOX5;MPC2;ALDH3B1;UCP2;TSPO;TNFAIP8L2;LBR;CYB5A;GPX1;GPX4;NDUFA3;NDUFA1;TALDO1;COX6C;BMX;GNG11;PPP1CA;GNAS;MAN2B1;TKT
Neurotransmitter Receptors And Postsynaptic Signal Transmission R-HSA-112314	6/182	0.0189349	0.105314	0	0	2.98204	11.829	GNG2;PRKAR2B;GNG11;NRGN;GNAI2;MAPK3
Antimicrobial Peptides R-HSA-6803157	1989-04-01	0.019455	0.10607	0	0	4.09891	16.1483	LCN2;PGLYRP1;CLU;LTF
RHO GTPases Activate ROCKs R-HSA-5627117	2023-02-19	0.0197973	0.10607	0	0	10.1925	39.977	MYL6;MYL9
RHO GTPases Activate CIT R-HSA-5625900	2023-02-19	0.0197973	0.10607	0	0	10.1925	39.977	MYL6;MYL9
Signaling To RAS R-HSA-167044	2023-02-19	0.0197973	0.10607	0	0	10.1925	39.977	MAPK14;MAPK13
Chaperonin-mediated Protein Folding R-HSA-390466	1990-04-01	0.0201817	0.107146	0	0	4.05104	15.8111	TUBA1A;GNG2;GNG11;TUBA4A
Signaling By TGF-beta Receptor Complex R-HSA-170834	1991-04-01	0.0209248	0.110091	0	0	4.00427	15.4838	ITGB3;YBX1;MAPK3;PPP1CA
ESR-mediated Signaling R-HSA-8939211	6/188	0.0218121	0.11048	0	0	2.88285	11.0277	GNG2;FOS;GNG11;MMP9;GNAI2;MAPK3
Sema4D Induced Cell Migration And Growth-Cone Collapse R-HSA-416572	2023-02-20	0.0218325	0.11048	0	0	9.62573	36.8122	MYL6;MYL9
G Beta:Gamma Signaling Thru CDC42 R-HSA-8964616	2023-02-20	0.0218325	0.11048	0	0	9.62573	36.8122	GNG2;GNG11
G Beta:Gamma Signaling Thru PLC Beta R-HSA-418217	2023-02-20	0.0218325	0.11048	0	0	9.62573	36.8122	GNG2;GNG11
G-protein Mediated Events R-HSA-112040	1952-03-01	0.0219446	0.11048	0	0	5.31898	20.3144	GRK2;PRKAR2B;GNAI2
Oxidative Stress Induced Senescence R-HSA-2559580	1993-04-01	0.0224611	0.111163	0	0	3.91389	14.857	CDKN2D;FOS;MAPK14;MAPK3
VEGFA-VEGFR2 Pathway R-HSA-4420097	1993-04-01	0.0224611	0.111163	0	0	3.91389	14.857	ITGB3;CYBB;MAPK14;MAPK13
Presynaptic Function Of Kainate Receptors R-HSA-500657	2023-02-21	0.0239503	0.116914	0	0	9.11865	34.0287	GNG2;GNG11
Transmission Across Chemical Synapses R-HSA-112315	7/246	0.0240369	0.116914	0	0	2.56519	9.56345	GNG2;ALDH2;PRKAR2B;GNG11;GNAI2;NRGN;MAPK3
Interleukin-12 Family Signaling R-HSA-447115	1954-03-01	0.0242235	0.116914	0	0	5.10987	19.0109	CNN2;ANXA2;TALDO1
Leishmania Infection R-HSA-9658195	7/247	0.0245054	0.117305	0	0	2.55437	9.47381	GNG2;PRKAR2B;GNAS;MAPK14;GNG11;GNAI2;MAPK3
Protein Folding R-HSA-391251	1996-04-01	0.0248915	0.118184	0	0	3.78569	13.9814	TUBA1A;GNG2;GNG11;TUBA4A
Common Pathway Of Fibrin Clot Formation R-HSA-140875	2023-02-22	0.0261487	0.120243	0	0	8.66228	31.565	CD177;PF4
Response Of Mtb To Phagocytosis R-HSA-9637690	2023-02-22	0.0261487	0.120243	0	0	8.66228	31.565	CORO1A;MAPK3
ERK/MAPK Targets R-HSA-198753	2023-02-22	0.0261487	0.120243	0	0	8.66228	31.565	MAPK14;MAPK3
Insertion Of Tail-Anchored Proteins Into Endoplasmic Reticulum Membrane R-HSA-9609523	2023-02-22	0.0261487	0.120243	0	0	8.66228	31.565	CYB5A;SEC61B
Chemokine Receptors Bind Chemokines R-HSA-380108	1956-03-01	0.0266256	0.121479	0	0	4.91655	17.8268	CXCR2;PPBP;PF4
Post-chaperonin Tubulin Folding Pathway R-HSA-389977	2023-02-23	0.0284254	0.127696	0	0	8.24937	29.3717	TUBA1A;TUBA4A
RHOBTB1 GTPase Cycle R-HSA-9013422	2023-02-23	0.0284254	0.127696	0	0	8.24937	29.3717	STK38;VIM
Signaling By VEGF R-HSA-194138	4/102	0.0302123	0.130251	0	0	3.55283	12.4331	ITGB3;CYBB;MAPK14;MAPK13
GABA Receptor Activation R-HSA-977443	1959-03-01	0.0304586	0.130251	0	0	4.65245	16.2435	GNG2;GNG11;GNAI2
DARPP-32 Events R-HSA-180024	2023-02-24	0.0307785	0.130251	0	0	7.874	27.4089	PRKAR2B;PPP1CA
Sema4D In Semaphorin Signaling R-HSA-400685	2023-02-24	0.0307785	0.130251	0	0	7.874	27.4089	MYL6;MYL9
Estrogen-dependent Nuclear Events Downstream Of ESR-membrane Signaling R-HSA-9634638	2023-02-24	0.0307785	0.130251	0	0	7.874	27.4089	FOS;MAPK3
G-protein Activation R-HSA-202040	2023-02-24	0.0307785	0.130251	0	0	7.874	27.4089	GNG2;GNG11
Thromboxane Signaling Thru TP Receptor R-HSA-428930	2023-02-24	0.0307785	0.130251	0	0	7.874	27.4089	GNG2;GNG11
mTORC1-mediated Signaling R-HSA-166208	2023-02-24	0.0307785	0.130251	0	0	7.874	27.4089	EIF4EBP1;LAMTOR4
MAPK Family Signaling Cascades R-HSA-5683057	8/318	0.0312371	0.131241	0	0	2.26213	7.84089	CCND3;VWF;ITGB3;ITGA2B;ARRB2;TLN1;RASGRP4;MAPK3
Post NMDA Receptor Activation Events R-HSA-438064	1961-03-01	0.0331666	0.13561	0	0	4.49157	15.2992	PRKAR2B;NRGN;MAPK3
Regulation Of PTEN Gene Transcription R-HSA-8943724	1961-03-01	0.0331666	0.13561	0	0	4.49157	15.2992	PTEN;LAMTOR4;MAPK3
Nuclear Events (Kinase And Transcription Factor Activation) R-HSA-198725	1961-03-01	0.0331666	0.13561	0	0	4.49157	15.2992	FOS;MAPK14;MAPK3
G Beta:Gamma Signaling Thru PI3Kgamma R-HSA-392451	2023-02-25	0.0332059	0.13561	0	0	7.53127	25.6442	GNG2;GNG11
RHO GTPases Activate PKNs R-HSA-5625740	1962-03-01	0.034566	0.139218	0	0	4.41522	14.8567	MYL6;MYL9;YWHAH
MAP Kinase Activation R-HSA-450294	1962-03-01	0.034566	0.139218	0	0	4.41522	14.8567	FOS;MAPK14;MAPK3
Formation Of Tubulin Folding Intermediates By CCT/TriC R-HSA-389960	2023-02-26	0.0357055	0.142822	0	0	7.21711	24.0506	TUBA1A;TUBA4A
RAF/MAP Kinase Cascade R-HSA-5673001	7/271	0.0376964	0.14976	0	0	2.3193	7.60312	VWF;ITGB3;ITGA2B;ARRB2;TLN1;RASGRP4;MAPK3
RUNX1 Regulates Genes Involved In Megakaryocyte Differentiation And Platelet Function R-HSA-8936459	1966-03-01	0.0404645	0.159671	0	0	4.13405	13.2593	ITGA2B;MYL9;PF4
Prefoldin Mediated Transfer Of Substrate To CCT/TriC R-HSA-389957	2023-02-28	0.0409138	0.16036	0	0	6.66127	21.2913	TUBA1A;TUBA4A
Protein Localization R-HSA-9609507	5/164	0.0412873	0.160745	0	0	2.74088	8.73574	TIMM10B;FIS1;CYB5A;SEC61B;TOMM22
MAPK1/MAPK3 Signaling R-HSA-5684996	7/277	0.041605	0.16091	0	0	2.26707	7.20821	VWF;ITGB3;ITGA2B;ARRB2;TLN1;RASGRP4;MAPK3
Signaling By NTRK1 (TRKA) R-HSA-187037	4/114	0.0427266	0.16416	0	0	3.16331	9.97372	FOS;MAPK14;MAPK3;MAPK13
Activation Of G Protein Gated Potassium Channels R-HSA-1296041	2029-02-01	0.0436186	0.164344	0	0	6.41423	20.0911	GNG2;GNG11
Activation Of Kainate Receptors Upon Glutamate Binding R-HSA-451326	2029-02-01	0.0436186	0.164344	0	0	6.41423	20.0911	GNG2;GNG11
FCERI Mediated MAPK Activation R-HSA-2871796	2029-02-01	0.0436186	0.164344	0	0	6.41423	20.0911	FOS;MAPK3
Interleukin-17 Signaling R-HSA-448424	1969-03-01	0.0452	0.168132	0	0	3.94553	12.218	FOS;MAPK14;MAPK3
Loss Of Nlp From Mitotic Centrosomes R-HSA-380259	1969-03-01	0.0452	0.168132	0	0	3.94553	12.218	TUBA1A;PRKAR2B;TUBA4A
Signaling By TGFB Family Members R-HSA-9006936	4/119	0.0486834	0.179944	0	0	3.02501	9.14284	ITGB3;YBX1;MAPK3;PPP1CA
Sealing Of Nuclear Envelope (NE) By ESCRT-III R-HSA-9668328	1931-02-01	0.0492202	0.180784	0	0	5.97126	17.9822	TUBA1A;TUBA4A
Fatty Acid Metabolism R-HSA-8978868	5/173	0.0498978	0.182083	0	0	2.59286	7.77281	GPX1;GPX4;ALOX5;ALOX12;HACD4
AURKA Activation By TPX2 R-HSA-8854518	1972-03-01	0.0501977	0.182083	0	0	3.77342	11.2893	TUBA1A;PRKAR2B;TUBA4A
G-protein Beta:Gamma Signaling R-HSA-397795	1932-02-01	0.0521134	0.186713	0	0	5.77193	17.0522	GNG2;GNG11
GPVI-mediated Activation Cascade R-HSA-114604	1932-02-01	0.0521134	0.186713	0	0	5.77193	17.0522	RAC2;CLEC1B
Activation Of NMDA Receptors And Postsynaptic Events R-HSA-442755	1974-03-01	0.0536726	0.188618	0	0	3.66675	10.7247	PRKAR2B;NRGN;MAPK3
Oncogene Induced Senescence R-HSA-2559585	1933-02-01	0.0550659	0.188618	0	0	5.58546	16.1935	CDKN2D;MAPK3
Activation Of Matrix Metalloproteinases R-HSA-1592389	1933-02-01	0.0550659	0.188618	0	0	5.58546	16.1935	MMP8;MMP9
CaM Pathway R-HSA-111997	1933-02-01	0.0550659	0.188618	0	0	5.58546	16.1935	GRK2;PRKAR2B
Cooperation Of Prefoldin And TriC/CCT In Actin And Tubulin Folding R-HSA-389958	1933-02-01	0.0550659	0.188618	0	0	5.58546	16.1935	TUBA1A;TUBA4A
NOD1/2 Signaling Pathway R-HSA-168638	1933-02-01	0.0550659	0.188618	0	0	5.58546	16.1935	MAPK14;MAPK13
RAC1 GTPase Cycle R-HSA-9013149	5/178	0.0551047	0.188618	0	0	2.51728	7.29638	DOCK8;ARHGDIB;CYBB;LBR;ARHGAP45
Nuclear Envelope (NE) Reassembly R-HSA-2995410	1975-03-01	0.0554524	0.188618	0	0	3.61564	10.4573	TUBA1A;LBR;TUBA4A
Drug-mediated Inhibition Of CDK4/CDK6 Activity R-HSA-9754119	2023-01-05	0.0561979	0.188618	0	0	21.5786	62.1221	CCND3
Signaling By Membrane-Tethered Fusions Of PDGFRA Or PDGFRB R-HSA-9673768	2023-01-05	0.0561979	0.188618	0	0	21.5786	62.1221	BIN2
Fatty Acid Cycling Model R-HSA-167826	2023-01-05	0.0561979	0.188618	0	0	21.5786	62.1221	UCP2
Diseases Of Signal Transduction By Growth Factor Receptors And Second Messengers R-HSA-5663202	9/424	0.0572025	0.190893	0	0	1.89931	5.43422	BIN2;VWF;ITGB3;ITGA2B;RAC2;PTEN;ARRB2;TLN1;MAPK3
Detoxification Of Reactive Oxygen Species R-HSA-3299685	1934-02-01	0.0580758	0.192706	0	0	5.41064	15.3987	GPX1;CYBB
Cellular Response To Chemical Stress R-HSA-9711123	5/182	0.0594885	0.196278	0	0	2.45989	6.94173	GPX1;CYBB;TALDO1;TKT;COX6C
Nucleotide Catabolism R-HSA-8956319	1935-02-01	0.0611415	0.197274	0	0	5.24641	14.6614	GDA;SAMHD1
RHOBTB GTPase Cycle R-HSA-9706574	1935-02-01	0.0611415	0.197274	0	0	5.24641	14.6614	STK38;VIM
Ca-dependent Events R-HSA-111996	1935-02-01	0.0611415	0.197274	0	0	5.24641	14.6614	GRK2;PRKAR2B
Inwardly Rectifying K+ Channels R-HSA-1296065	1935-02-01	0.0611415	0.197274	0	0	5.24641	14.6614	GNG2;GNG11
Amyloid Fiber Formation R-HSA-977225	1979-03-01	0.0628485	0.201668	0	0	3.42465	9.47609	GSN;ITM2B;LTF
Fc Epsilon Receptor (FCERI) Signaling R-HSA-2454202	4/130	0.0633143	0.202052	0	0	2.75938	7.6149	FOS;RASGRP2;RASGRP4;MAPK3
ROS And RNS Production In Phagocytes R-HSA-1222556	1936-02-01	0.0642614	0.202858	0	0	5.09185	13.9761	RAC2;CYBB
SMAD2/SMAD3:SMAD4 Heterotrimer Regulates Transcription R-HSA-2173796	1936-02-01	0.0642614	0.202858	0	0	5.09185	13.9761	YBX1;MAPK3
Recruitment Of NuMA To Mitotic Centrosomes R-HSA-380320	1980-03-01	0.0647657	0.2029	0	0	3.38	9.25099	TUBA1A;PRKAR2B;TUBA4A
Signaling By NTRKs R-HSA-166520	4/132	0.0661969	0.2029	0	0	2.71598	7.37423	FOS;MAPK14;MAPK3;MAPK13
Centrosome Maturation R-HSA-380287	1981-03-01	0.0667096	0.2029	0	0	3.3365	9.03325	TUBA1A;PRKAR2B;TUBA4A
Senescence-Associated Secretory Phenotype (SASP) R-HSA-2559582	1981-03-01	0.0667096	0.2029	0	0	3.3365	9.03325	CDKN2D;FOS;MAPK3
Proton-coupled Monocarboxylate Transport R-HSA-433692	2023-01-06	0.0670543	0.2029	0	0	17.262	46.6463	EMB
Suppression Of Apoptosis R-HSA-9635465	2023-01-06	0.0670543	0.2029	0	0	17.262	46.6463	MAPK3
Mitochondrial Uncoupling R-HSA-166187	2023-01-06	0.0670543	0.2029	0	0	17.262	46.6463	UCP2
Negative Feedback Regulation Of MAPK Pathway R-HSA-5674499	2023-01-06	0.0670543	0.2029	0	0	17.262	46.6463	MAPK3
Cooperation Of PDCL (PhLP1) And TRiC/CCT In G-protein Beta Folding R-HSA-6814122	1937-02-01	0.0674337	0.202996	0	0	4.94612	13.3377	GNG2;GNG11
PI Metabolism R-HSA-1483255	1982-03-01	0.0686799	0.205688	0	0	3.29409	8.82257	PTEN;TNFAIP8L2;BMX
Cell Surface Interactions At Vascular Wall R-HSA-202733	4/134	0.0691468	0.206029	0	0	2.67393	7.14346	SELPLG;ITGB3;CD177;PF4
Signaling By Hedgehog R-HSA-5358351	4/135	0.0706469	0.20846	0	0	2.65338	7.03162	GRK2;PRKAR2B;GNAS;ARRB2
Antiviral Mechanism By IFN-stimulated Genes R-HSA-1169410	1983-03-01	0.0706766	0.20846	0	0	3.25275	8.61863	UBA7;FLNA;MAPK3
DAG And IP3 Signaling R-HSA-1489509	1939-02-01	0.0739295	0.216959	0	0	4.67828	12.1853	GRK2;PRKAR2B
Peptide Ligand-Binding Receptors R-HSA-375276	5/196	0.0763507	0.219473	0	0	2.27795	5.85984	ANXA1;CXCR2;PROK2;PPBP;PF4
Collagen Degradation R-HSA-1442490	1940-02-01	0.0772498	0.219473	0	0	4.55494	11.6639	MMP8;MMP9
APEX1-Independent Resolution Of AP Sites Via Single Nucleotide Replacement Pathway R-HSA-5649702	2023-01-07	0.0777864	0.219473	0	0	14.3843	36.7344	PNKP
RSK Activation R-HSA-444257	2023-01-07	0.0777864	0.219473	0	0	14.3843	36.7344	MAPK3
Defective Factor VIII Causes Hemophilia A R-HSA-9662001	2023-01-07	0.0777864	0.219473	0	0	14.3843	36.7344	VWF
Terminal Pathway Of Complement R-HSA-166665	2023-01-07	0.0777864	0.219473	0	0	14.3843	36.7344	CLU
Vitamin C (Ascorbate) Metabolism R-HSA-196836	2023-01-07	0.0777864	0.219473	0	0	14.3843	36.7344	CYB5A
Axon Guidance R-HSA-422475	10/519	0.0778923	0.219473	0	0	1.72004	4.39028	MYL6;FES;ITGB3;ITGA2B;TLN1;MAPK14;MYL9;MMP9;MAPK3;MAPK13
Neuronal System R-HSA-112316	8/386	0.0784853	0.219473	0	0	1.84871	4.70467	GNG2;ALDH2;PRKAR2B;FLOT2;GNG11;GNAI2;NRGN;MAPK3
RAC2 GTPase Cycle R-HSA-9013404	1987-03-01	0.0789202	0.219473	0	0	3.09723	7.86485	RAC2;CYBB;LBR
Regulation Of PLK1 Activity At G2/M Transition R-HSA-2565942	1987-03-01	0.0789202	0.219473	0	0	3.09723	7.86485	TUBA1A;PRKAR2B;TUBA4A
Signaling By Nuclear Receptors R-HSA-9006931	6/260	0.0804289	0.222075	0	0	2.05807	5.18712	GNG2;FOS;GNG11;MMP9;GNAI2;MAPK3
MTOR Signaling R-HSA-165159	1941-02-01	0.0806163	0.222075	0	0	4.43792	11.1749	EIF4EBP1;LAMTOR4
Interferon Signaling R-HSA-913531	5/200	0.0815976	0.222709	0	0	2.23077	5.59021	IFITM3;UBA7;FLNA;SAMHD1;MAPK3
Beta-catenin Independent WNT Signaling R-HSA-3858494	4/142	0.0816091	0.222709	0	0	2.51789	6.30937	GNG2;RAC2;ARRB2;GNG11
GPCR Ligand Binding R-HSA-500792	9/458	0.0833285	0.226139	0	0	1.7524	4.35465	ANXA1;GNG2;CXCR2;GNAS;PROK2;PPBP;GNG11;S1PR4;PF4
RND3 GTPase Cycle R-HSA-9696264	1942-02-01	0.0840276	0.226139	0	0	4.32675	10.7157	FLOT2;CKAP4
Signaling By SCF-KIT R-HSA-1433557	1942-02-01	0.0840276	0.226139	0	0	4.32675	10.7157	FES;MMP9
EPH-Ephrin Signaling R-HSA-2682334	1991-03-01	0.0875621	0.231493	0	0	2.95585	7.19869	MYL6;MMP9;MYL9
Biosynthesis Of Maresins R-HSA-9018682	2023-01-08	0.0883955	0.231493	0	0	12.3288	29.9088	ALOX5
Cross-presentation Of Particulate Exogenous Antigens (Phagosomes) R-HSA-1236973	2023-01-08	0.0883955	0.231493	0	0	12.3288	29.9088	CYBB
Formyl Peptide Receptors Bind Formyl Peptides And Many Other Ligands R-HSA-444473	2023-01-08	0.0883955	0.231493	0	0	12.3288	29.9088	ANXA1
Interleukin-18 Signaling R-HSA-9012546	2023-01-08	0.0883955	0.231493	0	0	12.3288	29.9088	ALOX5
Noncanonical Activation Of NOTCH3 R-HSA-9017802	2023-01-08	0.0883955	0.231493	0	0	12.3288	29.9088	YBX1
Class B/2 (Secretin Family Receptors) R-HSA-373080	1992-03-01	0.0897827	0.2334	0	0	2.92249	7.04425	GNG2;GNAS;GNG11
RHOA GTPase Cycle R-HSA-8980692	4/147	0.0899231	0.2334	0	0	2.42923	5.85154	ARHGDIB;FLOT2;LBR;ARHGAP45
TGF-beta Receptor Signaling Activates SMADs R-HSA-2173789	1944-02-01	0.0909785	0.235095	0	0	4.1203	9.8769	ITGB3;PPP1CA
RAC3 GTPase Cycle R-HSA-9013423	1993-03-01	0.0920268	0.236756	0	0	2.88987	6.89429	ARHGDIB;CYBB;LBR
CDC42 GTPase Cycle R-HSA-9013148	4/149	0.0933586	0.239129	0	0	2.39548	5.68043	DOCK8;ARHGDIB;LBR;ARHGAP45
OAS Antiviral Response R-HSA-8983711	2023-01-09	0.0988831	0.246819	0	0	10.7871	24.9594	FLNA
POU5F1 (OCT4), SOX2, NANOG Repress Genes Related To Differentiation R-HSA-2892245	2023-01-09	0.0988831	0.246819	0	0	10.7871	24.9594	TSC22D1
Prevention Of Phagosomal-Lysosomal Fusion R-HSA-9636383	2023-01-09	0.0988831	0.246819	0	0	10.7871	24.9594	CORO1A
CD163 Mediating An Anti-Inflammatory Response R-HSA-9662834	2023-01-09	0.0988831	0.246819	0	0	10.7871	24.9594	MAPK14
Regulation Of PTEN Localization R-HSA-8948747	2023-01-09	0.0988831	0.246819	0	0	10.7871	24.9594	PTEN
MyD88 Cascade Initiated On Plasma Membrane R-HSA-975871	1996-03-01	0.0988968	0.246819	0	0	2.79622	6.46955	FOS;MAPK14;MAPK3
Nervous System Development R-HSA-9675108	10/545	0.0993816	0.246974	0	0	1.63424	3.77311	MYL6;FES;ITGB3;ITGA2B;TLN1;MAPK14;MYL9;MMP9;MAPK3;MAPK13
Anchoring Of Basal Body To Plasma Membrane R-HSA-5620912	1997-03-01	0.101232	0.249561	0	0	2.76633	6.33585	TUBA1A;PRKAR2B;TUBA4A
PLC Beta Mediated Events R-HSA-112043	1947-02-01	0.101705	0.249561	0	0	3.84503	8.78851	GRK2;PRKAR2B
Cyclin D Associated Events In G1 R-HSA-69231	1947-02-01	0.101705	0.249561	0	0	3.84503	8.78851	CDKN2D;CCND3
L1CAM Interactions R-HSA-373760	1999-03-01	0.105967	0.258932	0	0	2.70843	6.0794	ITGB3;ITGA2B;MAPK3
Netrin-1 Signaling R-HSA-373752	1949-02-01	0.10904	0.259359	0	0	3.68104	8.15733	MAPK14;MAPK13
Activation Of PPARGC1A (PGC-1alpha) By Phosphorylation R-HSA-2151209	2023-01-10	0.109251	0.259359	0	0	9.58806	21.229	MAPK14
Signal Attenuation R-HSA-74749	2023-01-10	0.109251	0.259359	0	0	9.58806	21.229	MAPK3
Sodium/Calcium Exchangers R-HSA-425561	2023-01-10	0.109251	0.259359	0	0	9.58806	21.229	SRI
HuR (ELAVL1) Binds And Stabilizes mRNA R-HSA-450520	2023-01-10	0.109251	0.259359	0	0	9.58806	21.229	ANP32A
MAPK3 (ERK1) Activation R-HSA-110056	2023-01-10	0.109251	0.259359	0	0	9.58806	21.229	MAPK3
Neurotransmitter Clearance R-HSA-112311	2023-01-10	0.109251	0.259359	0	0	9.58806	21.229	ALDH2
TRAF6 Mediated Induction Of NFkB And MAP Kinases Upon TLR7/8 Or 9 Activation R-HSA-975138	3/101	0.110788	0.261944	0	0	2.65288	5.8367	FOS;MAPK14;MAPK3
MyD88 Dependent Cascade Initiated On Endosome R-HSA-975155	3/102	0.11323	0.266638	0	0	2.62595	5.72021	FOS;MAPK14;MAPK3
Transcriptional Regulation By TP53 R-HSA-3700989	7/354	0.115125	0.26894	0	0	1.75703	3.79824	PRELID1;PTEN;FOS;COX6C;LAMTOR4;MAPK14;YWHAH
Toll Like Receptor 3 (TLR3) Cascade R-HSA-168164	3/103	0.115692	0.26894	0	0	2.59956	5.6068	FOS;MAPK14;MAPK3
Toll Like Receptor 7/8 (TLR7/8) Cascade R-HSA-168181	3/103	0.115692	0.26894	0	0	2.59956	5.6068	FOS;MAPK14;MAPK3
Synthesis Of PIPs At Plasma Membrane R-HSA-1660499	1951-02-01	0.11651	0.26894	0	0	3.53043	7.58965	PTEN;BMX
Transcriptional Activity Of SMAD2/SMAD3:SMAD4 Heterotrimer R-HSA-2173793	1951-02-01	0.11651	0.26894	0	0	3.53043	7.58965	YBX1;MAPK3
Reduction Of Cytosolic Ca++ Levels R-HSA-418359	2023-01-11	0.119499	0.271239	0	0	8.62882	18.3314	SRI
Regulation Of PTEN mRNA Translation R-HSA-8943723	2023-01-11	0.119499	0.271239	0	0	8.62882	18.3314	PTEN
Ethanol Oxidation R-HSA-71384	2023-01-11	0.119499	0.271239	0	0	8.62882	18.3314	ALDH2
Formation Of Apoptosome R-HSA-111458	2023-01-11	0.119499	0.271239	0	0	8.62882	18.3314	MAPK3
Signaling By Receptor Tyrosine Kinases R-HSA-9006934	9/496	0.119831	0.271239	0	0	1.61249	3.42116	PTPN18;FES;ITGB3;CYBB;FOS;MAPK14;MMP9;MAPK3;MAPK13
RHOD GTPase Cycle R-HSA-9013405	1952-02-01	0.120293	0.271239	0	0	3.45965	7.32694	ADD3;LBR
Cellular Senescence R-HSA-2559583	4/165	0.122988	0.27558	0	0	2.15566	4.51756	CDKN2D;FOS;MAPK14;MAPK3
Toll Like Receptor 9 (TLR9) Cascade R-HSA-168138	3/106	0.123198	0.27558	0	0	2.52346	5.28404	FOS;MAPK14;MAPK3
Nucleotide-binding Domain, Leucine Rich Repeat Containing NLR Signaling Pathways R-HSA-168643	1953-02-01	0.124105	0.27558	0	0	3.39164	7.07708	MAPK14;MAPK13
Sensory Processing Of Sound By Outer Hair Cells Of Cochlea R-HSA-9662361	1953-02-01	0.124105	0.27558	0	0	3.39164	7.07708	GSN;TWF2
MyD88-independent TLR4 Cascade R-HSA-166166	3/107	0.125738	0.278148	0	0	2.49907	5.18195	FOS;MAPK14;MAPK3
PECAM1 Interactions R-HSA-210990	2023-01-12	0.129631	0.281715	0	0	7.84399	16.0258	ITGB3
Pregnenolone Biosynthesis R-HSA-196108	2023-01-12	0.129631	0.281715	0	0	7.84399	16.0258	TSPO
CREB1 Phosphorylation Thru Activation Of Adenylate Cyclase R-HSA-442720	2023-01-12	0.129631	0.281715	0	0	7.84399	16.0258	PRKAR2B
Frs2-mediated Activation R-HSA-170968	2023-01-12	0.129631	0.281715	0	0	7.84399	16.0258	MAPK3
Cellular Responses To Stress R-HSA-2262752	12/722	0.129762	0.281715	0	0	1.47771	3.01756	CDKN2D;GPX1;TALDO1;CYBB;FOS;TLN1;TKT;COX6C;LAMTOR4;CLEC1B;MAPK14;MAPK3
Degradation Of Extracellular Matrix R-HSA-1474228	3/109	0.130876	0.283017	0	0	2.45167	4.98548	CAPN1;MMP8;MMP9
ECM Proteoglycans R-HSA-3000178	1955-02-01	0.131816	0.283017	0	0	3.26332	6.61262	ITGB3;ITGA2B
Intrinsic Pathway For Apoptosis R-HSA-109606	1955-02-01	0.131816	0.283017	0	0	3.26332	6.61262	YWHAH;MAPK3
MyD88:MAL(TIRAP) Cascade Initiated On Plasma Membrane R-HSA-166058	3/112	0.138718	0.287159	0	0	2.38383	4.7088	FOS;MAPK14;MAPK3
Metabolism Of Lipids R-HSA-556833	12/732	0.139138	0.287159	0	0	1.45642	2.87249	GPX1;GPX4;ALOX5;ALDH3B1;PTEN;TSPO;ALOX12;TNFAIP8L2;BMX;LBR;HACD4;PPP1CA
Adenylate Cyclase Inhibitory Pathway R-HSA-170670	2023-01-13	0.139646	0.287159	0	0	7.18996	14.1545	GNAI2
Advanced Glycosylation Endproduct Receptor Signaling R-HSA-879415	2023-01-13	0.139646	0.287159	0	0	7.18996	14.1545	MAPK3
Apoptosis Induced DNA Fragmentation R-HSA-140342	2023-01-13	0.139646	0.287159	0	0	7.18996	14.1545	HMGB2
Chk1/Chk2(Cds1) Mediated Inactivation Of Cyclin B:Cdk1 Complex R-HSA-75035	2023-01-13	0.139646	0.287159	0	0	7.18996	14.1545	YWHAH
Cytochrome C-Mediated Apoptotic Response R-HSA-111461	2023-01-13	0.139646	0.287159	0	0	7.18996	14.1545	MAPK3
SARS-CoV-2 Targets Host Intracellular Signaling And Regulatory Pathways R-HSA-9755779	2023-01-13	0.139646	0.287159	0	0	7.18996	14.1545	YWHAH
Signal Regulatory Protein Family Interactions R-HSA-391160	2023-01-13	0.139646	0.287159	0	0	7.18996	14.1545	SKAP2
ERKs Are Inactivated R-HSA-202670	2023-01-13	0.139646	0.287159	0	0	7.18996	14.1545	MAPK3
Suppression Of Phagosomal Maturation R-HSA-9637687	2023-01-13	0.139646	0.287159	0	0	7.18996	14.1545	CORO1A
Synthesis, Secretion, And Inactivation Of Glucose-dependent Insulinotropic Polypeptide (GIP) R-HSA-400511	2023-01-13	0.139646	0.287159	0	0	7.18996	14.1545	SEC11C
Negative Regulation Of PI3K/AKT Network R-HSA-199418	3/113	0.141367	0.289678	0	0	2.36203	4.62108	PTEN;RAC2;MAPK3
Intracellular Signaling By Second Messengers R-HSA-9006925	6/306	0.142223	0.290413	0	0	1.73839	3.39049	GRK2;PRKAR2B;RAC2;PTEN;LAMTOR4;MAPK3
Cellular Responses To Stimuli R-HSA-8953897	12/736	0.142989	0.290961	0	0	1.44807	2.81648	CDKN2D;GPX1;TALDO1;CYBB;FOS;TLN1;TKT;COX6C;LAMTOR4;CLEC1B;MAPK14;MAPK3
Macroautophagy R-HSA-1632852	3/114	0.144033	0.292067	0	0	2.34064	4.53548	ATG3;LAMTOR4;TOMM22
Prolonged ERK Activation Events R-HSA-169893	2023-01-14	0.149546	0.299093	0	0	6.63655	12.6104	MAPK3
Glycogen Breakdown (Glycogenolysis) R-HSA-70221	2023-01-14	0.149546	0.299093	0	0	6.63655	12.6104	PYGL
Golgi Cisternae Pericentriolar Stack Reorganization R-HSA-162658	2023-01-14	0.149546	0.299093	0	0	6.63655	12.6104	MAPK3
Lysosphingolipid And LPA Receptors R-HSA-419408	2023-01-14	0.149546	0.299093	0	0	6.63655	12.6104	S1PR4
Transcriptional Regulation By MECP2 R-HSA-8986944	1960-02-01	0.15154	0.302046	0	0	2.98125	5.62533	PTEN;LBR
Ca2+ Pathway R-HSA-4086398	1961-02-01	0.155553	0.308989	0	0	2.93057	5.45312	GNG2;GNG11
Activation Of BAD And Translocation To Mitochondria R-HSA-111447	2023-01-15	0.159333	0.312745	0	0	6.1622	11.3185	YWHAH
Signaling By Activin R-HSA-1502540	2023-01-15	0.159333	0.312745	0	0	6.1622	11.3185	MAPK3
WNT5A-dependent Internalization Of FZD4 R-HSA-5099900	2023-01-15	0.159333	0.312745	0	0	6.1622	11.3185	ARRB2
RAB Geranylgeranylation R-HSA-8873719	1962-02-01	0.159586	0.312745	0	0	2.88158	5.2882	RAB3D;RAB24
Mitotic Prometaphase R-HSA-68877	4/186	0.167039	0.324674	0	0	1.90489	3.40885	TUBA1A;KIF2A;PRKAR2B;TUBA4A
Immunoregulatory Interactions Between A Lymphoid And A non-Lymphoid Cell R-HSA-198933	3/123	0.168737	0.324674	0	0	2.1641	3.85082	TREML1;PILRA;CLEC1B
CRMPs In Sema3A Signaling R-HSA-399956	2023-01-16	0.169008	0.324674	0	0	5.75109	10.2243	FES
Rap1 Signaling R-HSA-392517	2023-01-16	0.169008	0.324674	0	0	5.75109	10.2243	RASGRP2
Sema3A PAK Dependent Axon Repulsion R-HSA-399954	2023-01-16	0.169008	0.324674	0	0	5.75109	10.2243	FES
Spry Regulation Of FGF Signaling R-HSA-1295596	2023-01-16	0.169008	0.324674	0	0	5.75109	10.2243	MAPK3
Mitochondrial Protein Import R-HSA-1268020	1965-02-01	0.171796	0.328947	0	0	2.74394	4.83332	TIMM10B;TOMM22
Integrin Cell Surface Interactions R-HSA-216083	1966-02-01	0.1759	0.332122	0	0	2.70093	4.69379	ITGB3;ITGA2B
Class A/1 (Rhodopsin-like Receptors) R-HSA-373076	6/327	0.176081	0.332122	0	0	1.62291	2.8187	ANXA1;CXCR2;PROK2;PPBP;S1PR4;PF4
Aberrant Regulation Of Mitotic G1/S Transition In Cancer Due To RB1 Defects R-HSA-9659787	2023-01-17	0.178572	0.332122	0	0	5.39138	9.28805	CCND3
PKA Activation R-HSA-163615	2023-01-17	0.178572	0.332122	0	0	5.39138	9.28805	PRKAR2B
Platelet Sensitization By LDL R-HSA-432142	2023-01-17	0.178572	0.332122	0	0	5.39138	9.28805	MAPK14
Purine Catabolism R-HSA-74259	2023-01-17	0.178572	0.332122	0	0	5.39138	9.28805	GDA
Regulation Of RUNX1 Expression And Activity R-HSA-8934593	2023-01-17	0.178572	0.332122	0	0	5.39138	9.28805	CCND3
Gastrin-CREB Signaling Pathway Via PKC And MAPK R-HSA-881907	2023-01-17	0.178572	0.332122	0	0	5.39138	9.28805	MAPK3
KSRP (KHSRP) Binds And Destabilizes mRNA R-HSA-450604	2023-01-17	0.178572	0.332122	0	0	5.39138	9.28805	MAPK14
Autophagy R-HSA-9612973	3/128	0.182959	0.3392	0	0	2.077	3.52778	ATG3;LAMTOR4;TOMM22
PKA-mediated Phosphorylation Of CREB R-HSA-111931	2023-01-19	0.197373	0.357968	0	0	4.79185	7.77554	PRKAR2B
Aflatoxin Activation And Detoxification R-HSA-5423646	2023-01-19	0.197373	0.357968	0	0	4.79185	7.77554	MGST1
Signaling By PDGFR In Disease R-HSA-9671555	2023-01-19	0.197373	0.357968	0	0	4.79185	7.77554	BIN2
Synthesis, Secretion, And Deacylation Of Ghrelin R-HSA-422085	2023-01-19	0.197373	0.357968	0	0	4.79185	7.77554	SEC11C
Initiation Of Nuclear Envelope (NE) Reformation R-HSA-2995383	2023-01-19	0.197373	0.357968	0	0	4.79185	7.77554	LBR
Activated TAK1 Mediates P38 MAPK Activation R-HSA-450302	2023-01-19	0.197373	0.357968	0	0	4.79185	7.77554	MAPK14
Nuclear Events Stimulated By ALK Signaling In Cancer R-HSA-9725371	2023-01-19	0.197373	0.357968	0	0	4.79185	7.77554	MAPK3
Disease R-HSA-1643685	24/1736	0.19954	0.360778	0	0	1.22888	1.98064	VWF;CEBPD;ITGB3;ITGA2B;PTEN;TALDO1;ARRB2;MAPK14;GNG11;GP5;CORO1A;GNAI2;GP9;CCND3;GNG2;BIN2;PRKAR2B;RAC2;GNAS;CAPN1;TLN1;YWHAH;LTF;MAPK3
Interferon Alpha/Beta Signaling R-HSA-909733	1972-02-01	0.200819	0.36197	0	0	2.46867	3.96309	IFITM3;SAMHD1
RHOC GTPase Cycle R-HSA-9013106	1973-02-01	0.205013	0.36564	0	0	2.43378	3.85676	FLOT2;LBR
Factors Involved In Megakaryocyte Development And Platelet Production R-HSA-983231	3/136	0.206336	0.36564	0	0	1.95128	3.0796	KIF2A;PRKAR2B;DOCK8
Apoptotic Factor-Mediated Response R-HSA-111471	2023-01-20	0.206612	0.36564	0	0	4.53942	7.15826	MAPK3
Class I Peroxisomal Membrane Protein Import R-HSA-9603798	2023-01-20	0.206612	0.36564	0	0	4.53942	7.15826	FIS1
Syndecan Interactions R-HSA-3000170	2023-01-20	0.206612	0.36564	0	0	4.53942	7.15826	ITGB3
TP53 Regulates Transcription Of Genes Involved In Cytochrome C Release R-HSA-6803204	2023-01-20	0.206612	0.36564	0	0	4.53942	7.15826	PRELID1
Transcriptional Regulation By RUNX1 R-HSA-8878171	4/204	0.208575	0.367999	0	0	1.73186	2.71461	CCND3;ITGA2B;MYL9;PF4
RHOG GTPase Cycle R-HSA-9013408	1974-02-01	0.209217	0.36802	0	0	2.39985	3.75429	ARHGDIB;LBR
Sensory Processing Of Sound R-HSA-9659379	1975-02-01	0.21343	0.369487	0	0	2.36686	3.65549	GSN;TWF2
ISG15 Antiviral Mechanism R-HSA-1169408	1975-02-01	0.21343	0.369487	0	0	2.36686	3.65549	UBA7;MAPK3
PTEN Regulation R-HSA-6807070	3/139	0.215273	0.369487	0	0	1.90794	2.93031	PTEN;LAMTOR4;MAPK3
Deregulated CDK5 Triggers Neurodegenerative Pathways In Alzheimers Disease Models R-HSA-8862803	2023-01-21	0.215745	0.369487	0	0	4.31223	6.61348	CAPN1
Synaptic Adhesion-Like Molecules R-HSA-8849932	2023-01-21	0.215745	0.369487	0	0	4.31223	6.61348	FLOT2
Synthesis Of Leukotrienes (LT) And Eoxins (EX) R-HSA-2142691	2023-01-21	0.215745	0.369487	0	0	4.31223	6.61348	ALOX5
Synthesis, Secretion, And Inactivation Of Glucagon-like Peptide-1 (GLP-1) R-HSA-381771	2023-01-21	0.215745	0.369487	0	0	4.31223	6.61348	SEC11C
Interleukin-37 Signaling R-HSA-9008059	2023-01-21	0.215745	0.369487	0	0	4.31223	6.61348	PTPN18
Mitochondrial tRNA Aminoacylation R-HSA-379726	2023-01-21	0.215745	0.369487	0	0	4.31223	6.61348	LARS2
Toll Like Receptor 4 (TLR4) Cascade R-HSA-166016	3/140	0.21827	0.372718	0	0	1.89392	2.88259	FOS;MAPK14;MAPK3
Translation R-HSA-72766	5/281	0.223216	0.378368	0	0	1.56957	2.35375	LARS2;EIF4EBP1;MRPS21;SEC61B;SEC11C
Clathrin-mediated Endocytosis R-HSA-8856828	3/142	0.22429	0.378368	0	0	1.86648	2.79004	GRK2;BIN1;ARRB2
PINK1-PRKN Mediated Mitophagy R-HSA-5205685	2023-01-22	0.224773	0.378368	0	0	4.10667	6.12988	TOMM22
Signaling By NODAL R-HSA-1181150	2023-01-22	0.224773	0.378368	0	0	4.10667	6.12988	MAPK3
FCERI Mediated NF-kB Activation R-HSA-2871837	1978-02-01	0.226114	0.378368	0	0	2.27308	3.37943	RASGRP2;RASGRP4
G Alpha (12/13) Signaling Events R-HSA-416482	1978-02-01	0.226114	0.378368	0	0	2.27308	3.37943	GNG2;GNG11
Nuclear Events Mediated By NFE2L2 R-HSA-9759194	1978-02-01	0.226114	0.378368	0	0	2.27308	3.37943	TALDO1;TKT
Metabolism Of Carbohydrates R-HSA-71387	5/285	0.23159	0.38445	0	0	1.54683	2.26268	ADPGK;TALDO1;MAN2B1;PYGL;TKT
RAF-independent MAPK1/3 Activation R-HSA-112409	2023-01-23	0.233698	0.38445	0	0	3.91981	5.69832	MAPK3
RHOBTB2 GTPase Cycle R-HSA-9013418	2023-01-23	0.233698	0.38445	0	0	3.91981	5.69832	STK38
Triglyceride Catabolism R-HSA-163560	2023-01-23	0.233698	0.38445	0	0	3.91981	5.69832	PPP1CA
Long-term Potentiation R-HSA-9620244	2023-01-23	0.233698	0.38445	0	0	3.91981	5.69832	NRGN
Miscellaneous Transport And Binding Events R-HSA-5223345	2023-01-23	0.233698	0.38445	0	0	3.91981	5.69832	ADD3
RUNX2 Regulates Osteoblast Differentiation R-HSA-8940973	2023-01-24	0.242521	0.392333	0	0	3.74919	5.31136	MAPK3
Defective Intrinsic Pathway For Apoptosis R-HSA-9734009	2023-01-24	0.242521	0.392333	0	0	3.74919	5.31136	CAPN1
Synthesis Of Very Long-Chain Fatty acyl-CoAs R-HSA-75876	2023-01-24	0.242521	0.392333	0	0	3.74919	5.31136	HACD4
Glycogen Metabolism R-HSA-8982491	2023-01-24	0.242521	0.392333	0	0	3.74919	5.31136	PYGL
Growth Hormone Receptor Signaling R-HSA-982772	2023-01-24	0.242521	0.392333	0	0	3.74919	5.31136	MAPK3
Incretin Synthesis, Secretion, And Inactivation R-HSA-400508	2023-01-24	0.242521	0.392333	0	0	3.74919	5.31136	SEC11C
Extracellular Matrix Organization R-HSA-1474244	5/291	0.244317	0.394148	0	0	1.51391	2.13353	ITGB3;ITGA2B;CAPN1;MMP8;MMP9
NOTCH3 Activation And Transmission Of Signal To Nucleus R-HSA-9013507	2023-01-25	0.251242	0.403702	0	0	3.59279	4.96286	YBX1
Transcriptional Regulation Of White Adipocyte Differentiation R-HSA-381340	1984-02-01	0.251622	0.403702	0	0	2.10612	2.90608	CCND3;CEBPD
Cell Cycle, Mitotic R-HSA-69278	8/523	0.255377	0.408296	0	0	1.34733	1.83912	CDKN2D;CCND3;TUBA1A;KIF2A;PRKAR2B;LBR;TUBA4A;MAPK3
Hedgehog On State R-HSA-5632684	1985-02-01	0.255884	0.408296	0	0	2.08064	2.83597	GRK2;ARRB2
Platelet Calcium Homeostasis R-HSA-418360	2023-01-26	0.259864	0.410163	0	0	3.44891	4.64774	SRI
Cholesterol Biosynthesis R-HSA-191273	2023-01-26	0.259864	0.410163	0	0	3.44891	4.64774	LBR
Downregulation Of TGF-beta Receptor Signaling R-HSA-2173788	2023-01-26	0.259864	0.410163	0	0	3.44891	4.64774	PPP1CA
Synthesis Of IP3 And IP4 In Cytosol R-HSA-1855204	2023-01-26	0.259864	0.410163	0	0	3.44891	4.64774	PTEN
CREB1 Phosphorylation Thru NMDA Receptor-Mediated Activation Of RAS Signaling R-HSA-442742	2023-01-27	0.268386	0.419537	0	0	3.31609	4.36174	MAPK3
Effects Of PIP2 Hydrolysis R-HSA-114508	2023-01-27	0.268386	0.419537	0	0	3.31609	4.36174	RASGRP2
PCP/CE Pathway R-HSA-4086400	1988-02-01	0.268676	0.419537	0	0	2.00775	2.63868	RAC2;ARRB2
Regulation Of mRNA Stability By Proteins That Bind AU-rich Elements R-HSA-450531	1988-02-01	0.268676	0.419537	0	0	2.00775	2.63868	ANP32A;MAPK14
M Phase R-HSA-68886	6/380	0.273371	0.42573	0	0	1.38913	1.8016	TUBA1A;KIF2A;PRKAR2B;LBR;TUBA4A;MAPK3
Mitophagy R-HSA-5205647	2023-01-28	0.276811	0.428801	0	0	3.19311	4.10129	TOMM22
Molecules Associated With Elastic Fibres R-HSA-2129379	2023-01-28	0.276811	0.428801	0	0	3.19311	4.10129	ITGB3
Mitotic Anaphase R-HSA-68882	4/232	0.277993	0.429492	0	0	1.517	1.942	TUBA1A;KIF2A;LBR;TUBA4A
Mitotic Metaphase And Anaphase R-HSA-2555396	4/233	0.280547	0.432294	0	0	1.5103	1.91961	TUBA1A;KIF2A;LBR;TUBA4A
Regulation Of Necroptotic Cell Death R-HSA-5675482	2023-01-29	0.28514	0.432524	0	0	3.07891	3.86335	FLOT2
Downregulation Of ERBB2 Signaling R-HSA-8863795	2023-01-29	0.28514	0.432524	0	0	3.07891	3.86335	PTPN18
Energy Dependent Regulation Of mTOR By LKB1-AMPK R-HSA-380972	2023-01-29	0.28514	0.432524	0	0	3.07891	3.86335	LAMTOR4
Surfactant Metabolism R-HSA-5683826	2023-01-29	0.28514	0.432524	0	0	3.07891	3.86335	CKAP4
Myogenesis R-HSA-525793	2023-01-29	0.28514	0.432524	0	0	3.07891	3.86335	MAPK14
Negative Regulation Of FGFR3 Signaling R-HSA-5654732	2023-01-29	0.28514	0.432524	0	0	3.07891	3.86335	MAPK3
Toll-like Receptor Cascades R-HSA-168898	3/162	0.285918	0.432581	0	0	1.63004	2.04089	FOS;MAPK14;MAPK3
Activation Of BH3-only Proteins R-HSA-114452	2023-01-30	0.293373	0.441571	0	0	2.97259	3.64533	YWHAH
Transcriptional Regulation Of Pluripotent Stem Cells R-HSA-452723	2023-01-30	0.293373	0.441571	0	0	2.97259	3.64533	TSC22D1
Metabolism Of Nucleotides R-HSA-15869	1995-02-01	0.298486	0.444652	0	0	1.85597	2.24393	GDA;SAMHD1
Activated NOTCH1 Transmits Signal To Nucleus R-HSA-2122948	2023-01-31	0.301511	0.444652	0	0	2.87336	3.44502	ARRB2
Pyruvate Metabolism R-HSA-70268	2023-01-31	0.301511	0.444652	0	0	2.87336	3.44502	MPC2
RIPK1-mediated Regulated Necrosis R-HSA-5213460	2023-01-31	0.301511	0.444652	0	0	2.87336	3.44502	FLOT2
RUNX2 Regulates Bone Development R-HSA-8941326	2023-01-31	0.301511	0.444652	0	0	2.87336	3.44502	MAPK3
Regulation Of MECP2 Expression And Activity R-HSA-9022692	2023-01-31	0.301511	0.444652	0	0	2.87336	3.44502	LBR
Downregulation Of SMAD2/3:SMAD4 Transcriptional Activity R-HSA-2173795	2023-01-31	0.301511	0.444652	0	0	2.87336	3.44502	MAPK3
Negative Regulation Of FGFR4 Signaling R-HSA-5654733	2023-01-31	0.301511	0.444652	0	0	2.87336	3.44502	MAPK3
RNA Polymerase I Promoter Opening R-HSA-73728	1932-01-01	0.309556	0.454223	0	0	2.78053	3.2605	MAPK3
Termination Of Translesion DNA Synthesis R-HSA-5656169	1932-01-01	0.309556	0.454223	0	0	2.78053	3.2605	UBA7
Hedgehog Off State R-HSA-5610787	1998-02-01	0.311212	0.455509	0	0	1.7977	2.09842	PRKAR2B;GNAS
Diseases Of Carbohydrate Metabolism R-HSA-5663084	1933-01-01	0.317509	0.461257	0	0	2.6935	3.09012	TALDO1
Striated Muscle Contraction R-HSA-390522	1933-01-01	0.317509	0.461257	0	0	2.6935	3.09012	VIM
Negative Regulation Of FGFR1 Signaling R-HSA-5654726	1933-01-01	0.317509	0.461257	0	0	2.6935	3.09012	MAPK3
Stimuli-sensing Channels R-HSA-2672351	2/100	0.31967	0.462097	0	0	1.76083	2.00817	TSC22D3;SRI
KEAP1-NFE2L2 Pathway R-HSA-9755511	2/100	0.31967	0.462097	0	0	1.76083	2.00817	TALDO1;TKT
Negative Regulation Of FGFR2 Signaling R-HSA-5654727	1934-01-01	0.32537	0.469176	0	0	2.61175	2.93245	MAPK3
Potassium Channels R-HSA-1296071	2/102	0.328103	0.471951	0	0	1.72544	1.92288	GNG2;GNG11
Metabolism Of Steroid Hormones R-HSA-196071	1935-01-01	0.333142	0.47685	0	0	2.53481	2.78623	TSPO
Negative Regulators Of DDX58/IFIH1 Signaling R-HSA-936440	1935-01-01	0.333142	0.47685	0	0	2.53481	2.78623	UBA7
Antigen processing-Cross Presentation R-HSA-1236975	2/104	0.336508	0.478465	0	0	1.69143	1.8422	CYBB;SEC61B
Cargo Recognition For Clathrin-Mediated Endocytosis R-HSA-8856825	2/104	0.336508	0.478465	0	0	1.69143	1.8422	GRK2;ARRB2
Cell Cycle R-HSA-1640170	9/654	0.339384	0.478465	0	0	1.20751	1.30487	CDKN2D;CCND3;TUBA1A;KIF2A;PRKAR2B;LBR;TUBA4A;YWHAH;MAPK3
PI3K/AKT Signaling In Cancer R-HSA-2219528	2/105	0.340699	0.478465	0	0	1.67493	1.80349	PTEN;RAC2
Aberrant Regulation Of Mitotic Cell Cycle Due To RB1 Defects R-HSA-9687139	1936-01-01	0.340824	0.478465	0	0	2.46226	2.65035	CCND3
RHO GTPases Activate WASPs And WAVEs R-HSA-5663213	1936-01-01	0.340824	0.478465	0	0	2.46226	2.65035	MAPK3
RHOH GTPase Cycle R-HSA-9013407	1936-01-01	0.340824	0.478465	0	0	2.46226	2.65035	ARHGDIB
Glutathione Conjugation R-HSA-156590	1936-01-01	0.340824	0.478465	0	0	2.46226	2.65035	MGST1
PI5P, PP2A And IER3 Regulate PI3K/AKT Signaling R-HSA-6811558	2/106	0.344882	0.483	0	0	1.65874	1.76582	RAC2;MAPK3
DNA Damage Recognition In GG-NER R-HSA-5696394	1937-01-01	0.348418	0.483735	0	0	2.39374	2.52384	XPC
Fatty acyl-CoA Biosynthesis R-HSA-75105	1937-01-01	0.348418	0.483735	0	0	2.39374	2.52384	HACD4
Triglyceride Metabolism R-HSA-8979227	1937-01-01	0.348418	0.483735	0	0	2.39374	2.52384	PPP1CA
G2/M Transition R-HSA-69275	3/182	0.34872	0.483735	0	0	1.44644	1.5238	TUBA1A;PRKAR2B;TUBA4A
Developmental Biology R-HSA-1266738	14/1073	0.35227	0.486793	0	0	1.14518	1.19484	TSC22D1;CEBPD;ITGB3;ITGA2B;MAPK14;MMP9;MAPK13;MYL6;CCND3;FES;CAPN1;TLN1;MYL9;MAPK3
SRP-dependent Cotranslational Protein Targeting To Membrane R-HSA-1799339	2/108	0.353221	0.486793	0	0	1.62728	1.69344	SEC61B;SEC11C
Mitotic G2-G2/M Phases R-HSA-453274	3/184	0.354995	0.486793	0	0	1.43031	1.4813	TUBA1A;PRKAR2B;TUBA4A
Resolution Of Abasic Sites (AP Sites) R-HSA-73933	1938-01-01	0.355925	0.486793	0	0	2.32893	2.40586	PNKP
Diseases Of Mitotic Cell Cycle R-HSA-9675126	1938-01-01	0.355925	0.486793	0	0	2.32893	2.40586	CCND3
FCGR3A-mediated IL10 Synthesis R-HSA-9664323	1938-01-01	0.355925	0.486793	0	0	2.32893	2.40586	PRKAR2B
Cilium Assembly R-HSA-5617833	3/186	0.361262	0.490056	0	0	1.41453	1.44021	TUBA1A;PRKAR2B;TUBA4A
Ovarian Tumor Domain Proteases R-HSA-5689896	1939-01-01	0.363346	0.490056	0	0	2.26752	2.29564	PTEN
Signaling By FGFR3 R-HSA-5654741	1939-01-01	0.363346	0.490056	0	0	2.26752	2.29564	MAPK3
Elastic Fibre Formation R-HSA-1566948	1939-01-01	0.363346	0.490056	0	0	2.26752	2.29564	ITGB3
Translesion Synthesis By Y Family DNA Polymerases Bypasses Lesions On DNA Template R-HSA-110313	1939-01-01	0.363346	0.490056	0	0	2.26752	2.29564	UBA7
NGF-stimulated Transcription R-HSA-9031628	1939-01-01	0.363346	0.490056	0	0	2.26752	2.29564	FOS
Signaling By FGFR4 R-HSA-5654743	1940-01-01	0.370682	0.498534	0	0	2.20927	2.1925	MAPK3
PIP3 Activates AKT Signaling R-HSA-1257604	4/268	0.37134	0.498534	0	0	1.30772	1.29548	RAC2;PTEN;LAMTOR4;MAPK3
Carboxyterminal Post-Translational Modifications Of Tubulin R-HSA-8955332	1941-01-01	0.377934	0.503912	0	0	2.15393	2.09585	TUBA1A
Negative Regulation Of MAPK Pathway R-HSA-5675221	1941-01-01	0.377934	0.503912	0	0	2.15393	2.09585	MAPK3
Non-integrin membrane-ECM Interactions R-HSA-3000171	1941-01-01	0.377934	0.503912	0	0	2.15393	2.09585	ITGB3
RHOF GTPase Cycle R-HSA-9035034	1942-01-01	0.385102	0.507674	0	0	2.10129	2.00515	ADD3
RND1 GTPase Cycle R-HSA-9696273	1942-01-01	0.385102	0.507674	0	0	2.10129	2.00515	FLOT2
Formation Of Incision Complex In GG-NER R-HSA-5696395	1942-01-01	0.385102	0.507674	0	0	2.10129	2.00515	XPC
tRNA Aminoacylation R-HSA-379724	1942-01-01	0.385102	0.507674	0	0	2.10129	2.00515	LARS2
Kinesins R-HSA-983189	1942-01-01	0.385102	0.507674	0	0	2.10129	2.00515	KIF2A
Organelle Biogenesis And Maintenance R-HSA-1852241	4/275	0.389562	0.512397	0	0	1.27349	1.20056	TUBA1A;PRKAR2B;MAPK14;TUBA4A
RND2 GTPase Cycle R-HSA-9696270	1943-01-01	0.392188	0.514692	0	0	2.05115	1.91991	CKAP4
Sphingolipid De Novo Biosynthesis R-HSA-1660661	1944-01-01	0.399193	0.521541	0	0	2.00335	1.8397	ALDH3B1
TP53 Regulates Transcription Of Cell Death Genes R-HSA-5633008	1944-01-01	0.399193	0.521541	0	0	2.00335	1.8397	PRELID1
Regulation Of Complement Cascade R-HSA-977606	1945-01-01	0.406118	0.527051	0	0	1.95772	1.76413	CLU
TBC/RABGAPs R-HSA-8854214	1945-01-01	0.406118	0.527051	0	0	1.95772	1.76413	TBC1D10C
Heme Signaling R-HSA-9707616	1945-01-01	0.406118	0.527051	0	0	1.95772	1.76413	CLEC1B
XBP1(S) Activates Chaperone Genes R-HSA-381038	1946-01-01	0.412963	0.534746	0	0	1.91412	1.69284	TLN1
Transport Of Small Molecules R-HSA-382551	9/706	0.424411	0.547315	0	0	1.11439	0.95509	GNG2;PRKAR2B;TSC22D3;GNAS;LCN2;EMB;SRI;ADD3;GNG11
DNA Damage Bypass R-HSA-73893	1948-01-01	0.426418	0.547315	0	0	1.83248	1.56189	UBA7
IRE1alpha Activates Chaperones R-HSA-381070	1948-01-01	0.426418	0.547315	0	0	1.83248	1.56189	TLN1
Inositol Phosphate Metabolism R-HSA-1483249	1948-01-01	0.426418	0.547315	0	0	1.83248	1.56189	PTEN
Phospholipid Metabolism R-HSA-1483257	3/208	0.429314	0.548568	0	0	1.26131	1.06652	PTEN;TNFAIP8L2;BMX
Signaling By ERBB2 R-HSA-1227986	1949-01-01	0.43303	0.548568	0	0	1.79421	1.50166	PTPN18
EPH-ephrin Mediated Repulsion Of Cells R-HSA-3928665	1949-01-01	0.43303	0.548568	0	0	1.79421	1.50166	MMP9
Signaling By FGFR1 R-HSA-5654736	1949-01-01	0.43303	0.548568	0	0	1.79421	1.50166	MAPK3
Signaling By NOTCH3 R-HSA-9012852	1949-01-01	0.43303	0.548568	0	0	1.79421	1.50166	YBX1
mRNA Splicing - Minor Pathway R-HSA-72165	1949-01-01	0.43303	0.548568	0	0	1.79421	1.50166	YBX1
Signaling By WNT R-HSA-195721	4/294	0.438567	0.554379	0	0	1.18889	0.979936	GNG2;RAC2;ARRB2;GNG11
Ion Homeostasis R-HSA-5578775	1950-01-01	0.439566	0.554442	0	0	1.75751	1.44461	SRI
Translocation Of SLC2A4 (GLUT4) To Plasma Membrane R-HSA-1445148	1951-01-01	0.446027	0.561379	0	0	1.72227	1.39052	YWHAH
Insulin Receptor Signaling Cascade R-HSA-74751	1953-01-01	0.458728	0.574887	0	0	1.65586	1.29041	MAPK3
Ion Transport By P-type ATPases R-HSA-936837	1953-01-01	0.458728	0.574887	0	0	1.65586	1.29041	SRI
Pyruvate Metabolism And Citric Acid (TCA) Cycle R-HSA-71406	1954-01-01	0.464969	0.580218	0	0	1.62454	1.24404	MPC2
RHOJ GTPase Cycle R-HSA-9013409	1954-01-01	0.464969	0.580218	0	0	1.62454	1.24404	DOCK8
Adaptive Immune System R-HSA-1280218	9/733	0.468601	0.582934	0	0	1.07131	0.812058	TREML1;KIF2A;UBA7;PTEN;CYBB;PILRA;SEC61B;RASGRP2;CLEC1B
Amino Acids Regulate mTORC1 R-HSA-9639288	1955-01-01	0.471139	0.582934	0	0	1.59437	1.19993	LAMTOR4
Complement Cascade R-HSA-166658	1955-01-01	0.471139	0.582934	0	0	1.59437	1.19993	CLU
Signaling By ALK Fusions And Activated Point Mutants R-HSA-9725370	1955-01-01	0.471139	0.582934	0	0	1.59437	1.19993	MAPK3
Assembly Of Collagen Fibrils And Other Multimeric Structures R-HSA-2022090	1957-01-01	0.483266	0.592915	0	0	1.53727	1.11789	MMP9
Regulated Necrosis R-HSA-5218859	1957-01-01	0.483266	0.592915	0	0	1.53727	1.11789	FLOT2
Cytoprotection By HMOX1 R-HSA-9707564	1957-01-01	0.483266	0.592915	0	0	1.53727	1.11789	COX6C
NCAM Signaling For Neurite Out-Growth R-HSA-375165	1957-01-01	0.483266	0.592915	0	0	1.53727	1.11789	MAPK3
mRNA Activation Upon Binding Of Cap-Binding Complex And eIFs, Subsequent Binding To 43S R-HSA-72662	1958-01-01	0.489225	0.598968	0	0	1.51023	1.07971	EIF4EBP1
Iron Uptake And Transport R-HSA-917937	1959-01-01	0.495116	0.604912	0	0	1.48411	1.04328	LCN2
FCGR3A-mediated Phagocytosis R-HSA-9664422	1960-01-01	0.50094	0.610749	0	0	1.45889	1.00848	MAPK3
Generic Transcription Pathway R-HSA-212436	14/1190	0.504498	0.613805	0	0	1.0248	0.701161	PRELID1;ITGA2B;PTEN;FOS;YBX1;COX6C;MAPK14;CCND3;LAMTOR4;MYL9;LBR;PF4;YWHAH;MAPK3
Mitotic G1 Phase And G1/S Transition R-HSA-453279	2/147	0.505828	0.613922	0	0	1.18724	0.809169	CDKN2D;CCND3
Selective Autophagy R-HSA-9663891	1961-01-01	0.506696	0.613922	0	0	1.4345	0.975234	TOMM22
Regulation Of Actin Dynamics For Phagocytic Cup Formation R-HSA-2029482	1962-01-01	0.512387	0.618252	0	0	1.41091	0.943442	MAPK3
TP53 Regulates Transcription Of DNA Repair Genes R-HSA-6796648	1962-01-01	0.512387	0.618252	0	0	1.41091	0.943442	FOS
Interleukin-1 Family Signaling R-HSA-446652	2/152	0.52369	0.630587	0	0	1.14737	0.742182	PTPN18;ALOX5
Metabolism Of Steroids R-HSA-8957322	2/153	0.52721	0.633519	0	0	1.13971	0.729594	TSPO;LBR
Regulation Of PTEN Stability And Activity R-HSA-8948751	1967-01-01	0.539873	0.646077	0	0	1.30369	0.803624	PTEN
Sensory Processing Of Sound By Inner Hair Cells Of Cochlea R-HSA-9662360	1967-01-01	0.539873	0.646077	0	0	1.30369	0.803624	TWF2
Infectious Disease R-HSA-5663205	11/961	0.550037	0.653356	0	0	0.995049	0.59481	GNG2;CEBPD;PRKAR2B;GNAS;MAPK14;GNG11;CORO1A;GNAI2;YWHAH;LTF;MAPK3
RHOB GTPase Cycle R-HSA-9013026	1969-01-01	0.55043	0.653356	0	0	1.26522	0.755406	FLOT2
Circadian Clock R-HSA-400253	1969-01-01	0.55043	0.653356	0	0	1.26522	0.755406	PPP1CA
Glycolysis R-HSA-70171	1969-01-01	0.55043	0.653356	0	0	1.26522	0.755406	ADPGK
Diseases Of Programmed Cell Death R-HSA-9645723	1971-01-01	0.560746	0.664251	0	0	1.22895	0.710929	CAPN1
Base Excision Repair R-HSA-73884	1972-01-01	0.565816	0.667548	0	0	1.21158	0.689976	PNKP
Signaling By FGFR2 R-HSA-5654738	1972-01-01	0.565816	0.667548	0	0	1.21158	0.689976	MAPK3
Signaling By NOTCH1 R-HSA-1980143	1974-01-01	0.575781	0.676571	0	0	1.17826	0.650434	ARRB2
Formation Of Cornified Envelope R-HSA-6809371	1974-01-01	0.575781	0.676571	0	0	1.17826	0.650434	CAPN1
SUMOylation Of DNA Damage Response And Repair Proteins R-HSA-3108214	1976-01-01	0.585517	0.686631	0	0	1.14672	0.613795	XPC
Signaling By Insulin Receptor R-HSA-74752	1977-01-01	0.590302	0.689473	0	0	1.13158	0.596479	MAPK3
G2/M DNA Damage Checkpoint R-HSA-69473	1977-01-01	0.590302	0.689473	0	0	1.13158	0.596479	YWHAH
COPI-dependent Golgi-to-ER Retrograde Traffic R-HSA-6811434	1978-01-01	0.595032	0.690852	0	0	1.11683	0.579789	KIF2A
RNA Polymerase I Promoter Clearance R-HSA-73854	1978-01-01	0.595032	0.690852	0	0	1.11683	0.579789	MAPK3
Constitutive Signaling By Aberrant PI3K In Cancer R-HSA-2219530	1978-01-01	0.595032	0.690852	0	0	1.11683	0.579789	RAC2
RNA Polymerase I Transcription R-HSA-73864	1979-01-01	0.599707	0.694013	0	0	1.10245	0.563699	MAPK3
Ion Channel Transport R-HSA-983712	2/175	0.600131	0.694013	0	0	0.993662	0.507371	TSC22D3;SRI
Regulation Of HSF1-mediated Heat Shock Response R-HSA-3371453	1981-01-01	0.608897	0.701044	0	0	1.07478	0.533205	MAPK3
DDX58/IFIH1-mediated Induction Of Interferon-Alpha/Beta R-HSA-168928	1981-01-01	0.608897	0.701044	0	0	1.07478	0.533205	UBA7
Global Genome Nucleotide Excision Repair (GG-NER) R-HSA-5696399	1982-01-01	0.613413	0.701044	0	0	1.06146	0.518752	XPC
Mitochondrial Translation Elongation R-HSA-5389840	1982-01-01	0.613413	0.701044	0	0	1.06146	0.518752	MRPS21
Mitochondrial Translation Initiation R-HSA-5368286	1982-01-01	0.613413	0.701044	0	0	1.06146	0.518752	MRPS21
Mitochondrial Translation Termination R-HSA-5419276	1982-01-01	0.613413	0.701044	0	0	1.06146	0.518752	MRPS21
Signaling By FGFR R-HSA-190236	1986-01-01	0.630964	0.71829	0	0	1.0113	0.465712	MAPK3
Transport Of Bile Salts And Organic Acids, Metal Ions And Amine Compounds R-HSA-425366	1986-01-01	0.630964	0.71829	0	0	1.0113	0.465712	EMB
Fcgamma Receptor (FCGR) Dependent Phagocytosis R-HSA-2029480	1987-01-01	0.635226	0.720047	0	0	0.999492	0.453544	MAPK3
Protein-protein Interactions At Synapses R-HSA-6794362	1988-01-01	0.639439	0.720047	0	0	0.987954	0.441777	FLOT2
Mitochondrial Translation R-HSA-5368287	1988-01-01	0.639439	0.720047	0	0	0.987954	0.441777	MRPS21
Peptide Hormone Metabolism R-HSA-2980736	1989-01-01	0.643604	0.720047	0	0	0.976677	0.430394	SEC11C
ER-Phagosome Pathway R-HSA-1236974	1989-01-01	0.643604	0.720047	0	0	0.976677	0.430394	SEC61B
Sphingolipid Metabolism R-HSA-428157	1989-01-01	0.643604	0.720047	0	0	0.976677	0.430394	ALDH3B1
Glucose Metabolism R-HSA-70326	1989-01-01	0.643604	0.720047	0	0	0.976677	0.430394	ADPGK
Unfolded Protein Response (UPR) R-HSA-381119	1989-01-01	0.643604	0.720047	0	0	0.976677	0.430394	TLN1
Mitochondrial Biogenesis R-HSA-1592230	1989-01-01	0.643604	0.720047	0	0	0.976677	0.430394	MAPK14
Collagen Formation R-HSA-1474290	1990-01-01	0.647721	0.720512	0	0	0.965654	0.419379	MMP9
Regulation Of TP53 Activity Thru Phosphorylation R-HSA-6804756	1990-01-01	0.647721	0.720512	0	0	0.965654	0.419379	MAPK14
MAPK6/MAPK4 Signaling R-HSA-5687128	1990-01-01	0.647721	0.720512	0	0	0.965654	0.419379	CCND3
HCMV Late Events R-HSA-9610379	1991-01-01	0.65179	0.723648	0	0	0.954876	0.408718	CEBPD
RNA Polymerase II Transcription R-HSA-73857	14/1312	0.653018	0.723648	0	0	0.922388	0.393076	PRELID1;ITGA2B;PTEN;FOS;YBX1;COX6C;MAPK14;CCND3;LAMTOR4;MYL9;LBR;PF4;YWHAH;MAPK3
Unattached Kinetochores Signal Amplification Via A MAD2 Inhibitory Signal R-HSA-141444	1993-01-01	0.65979	0.729767	0	0	0.934023	0.388399	KIF2A
Downstream TCR Signaling R-HSA-202424	1994-01-01	0.66372	0.732727	0	0	0.923933	0.378715	PTEN
Ub-specific Processing Proteases R-HSA-5689880	2/201	0.675035	0.74264	0	0	0.862691	0.339029	PTEN;ARRB2
EML4 And NUDC In Mitotic Spindle Formation R-HSA-9648025	1997-01-01	0.675243	0.74264	0	0	0.894924	0.351421	KIF2A
Signaling By NOTCH R-HSA-157118	2/203	0.6803	0.746795	0	0	0.854019	0.328987	ARRB2;YBX1
Cellular Response To Heat Stress R-HSA-3371556	1999-01-01	0.682706	0.74803	0	0	0.876571	0.33458	MAPK3
Membrane Trafficking R-HSA-199991	6/599	0.690044	0.754654	0	0	0.866222	0.321369	GRK2;KIF2A;BIN1;TBC1D10C;ARRB2;YWHAH
DNA Repair R-HSA-73894	3/310	0.694824	0.758462	0	0	0.837851	0.305058	UBA7;PNKP;XPC
Phase I - Functionalization Of Compounds R-HSA-211945	1/104	0.700624	0.760528	0	0	0.833807	0.296656	ALDH2
Transport Of Inorganic Cations/Anions And Amino Acids/Oligopeptides R-HSA-425393	1/104	0.700624	0.760528	0	0	0.833807	0.296656	SRI
MHC Class II Antigen Presentation R-HSA-2132295	1/104	0.700624	0.760528	0	0	0.833807	0.296656	KIF2A
Post-translational Protein Phosphorylation R-HSA-8957275	1/106	0.707505	0.765154	0	0	0.817842	0.282981	CKAP4
Resolution Of Sister Chromatid Cohesion R-HSA-2500257	1/106	0.707505	0.765154	0	0	0.817842	0.282981	KIF2A
Phase II - Conjugation Of Compounds R-HSA-156580	1/107	0.710887	0.76739	0	0	0.810085	0.276435	MGST1
Nucleotide Excision Repair R-HSA-5696398	1/108	0.71423	0.769576	0	0	0.802473	0.270073	XPC
Biological Oxidations R-HSA-211859	2/218	0.717594	0.771777	0	0	0.794103	0.263524	ALDH2;MGST1
Mitotic Spindle Checkpoint R-HSA-69618	1/110	0.7208	0.7738	0	0	0.787669	0.257878	KIF2A
Golgi-to-ER Retrograde Transport R-HSA-8856688	1/112	0.72722	0.777832	0	0	0.773398	0.246348	KIF2A
Mitotic Prophase R-HSA-68875	1/112	0.72722	0.777832	0	0	0.773398	0.246348	MAPK3
Cap-dependent Translation Initiation R-HSA-72737	1/116	0.739622	0.78821	0	0	0.746345	0.22511	EIF4EBP1
TCR Signaling R-HSA-202403	1/116	0.739622	0.78821	0	0	0.746345	0.22511	PTEN
Vesicle-mediated Transport R-HSA-5653656	6/637	0.744824	0.791948	0	0	0.812443	0.239352	GRK2;KIF2A;BIN1;TBC1D10C;ARRB2;YWHAH
RHO GTPases Activate Formins R-HSA-5663220	1/119	0.748554	0.791948	0	0	0.727259	0.210623	KIF2A
Estrogen-dependent Gene Expression R-HSA-9018519	1/119	0.748554	0.791948	0	0	0.727259	0.210623	FOS
Transcriptional Regulation By RUNX2 R-HSA-8878166	1/119	0.748554	0.791948	0	0	0.727259	0.210623	MAPK3
HCMV Infection R-HSA-9609646	1/121	0.754338	0.796625	0	0	0.715066	0.201587	CEBPD
Rab Regulation Of Trafficking R-HSA-9007101	1/122	0.75718	0.796745	0	0	0.70912	0.197244	TBC1D10C
Metabolism Of Water-Soluble Vitamins And Cofactors R-HSA-196849	1/122	0.75718	0.796745	0	0	0.70912	0.197244	CYB5A
Regulation Of IGF Transport And Uptake By IGFBPs R-HSA-381426	1/123	0.75999	0.798263	0	0	0.703272	0.193013	CKAP4
Cardiac Conduction R-HSA-5576891	1/126	0.768226	0.805465	0	0	0.686288	0.180955	SRI
SLC-mediated Transmembrane Transport R-HSA-425407	2/247	0.779377	0.815692	0	0	0.699069	0.174251	EMB;SRI
Gene Expression (Transcription) R-HSA-74160	14/1449	0.787371	0.822584	0	0	0.828139	0.197972	PRELID1;ITGA2B;PTEN;FOS;YBX1;COX6C;MAPK14;CCND3;LAMTOR4;MYL9;LBR;PF4;YWHAH;MAPK3
Class I MHC Mediated Antigen Processing And Presentation R-HSA-983169	3/378	0.812845	0.847681	0	0	0.683524	0.141636	UBA7;CYBB;SEC61B
G2/M Checkpoints R-HSA-69481	1/148	0.820614	0.853404	0	0	0.582925	0.115246	YWHAH
Cell Cycle Checkpoints R-HSA-69620	2/271	0.821255	0.853404	0	0	0.635916	0.125225	KIF2A;YWHAH
Cellular Response To Starvation R-HSA-9711097	1/153	0.830768	0.860654	0	0	0.563606	0.104495	LAMTOR4
Metabolism Of Proteins R-HSA-392499	18/1890	0.831179	0.860654	0	0	0.811774	0.150105	GSN;RAB3D;PTEN;MRPS21;XPC;ARRB2;GNG11;TUBA4A;CKAP4;LARS2;TUBA1A;GNG2;RAB24;EIF4EBP1;SEC61B;ITM2B;LTF;SEC11C
Deubiquitination R-HSA-5688426	2/279	0.833552	0.861583	0	0	0.617297	0.112385	PTEN;ARRB2
Regulation Of TP53 Activity R-HSA-5633007	1/157	0.838478	0.865144	0	0	0.549043	0.096723	MAPK14
SUMO E3 Ligases SUMOylate Target Proteins R-HSA-3108232	1/168	0.857924	0.883646	0	0	0.512591	0.0785494	XPC
Separation Of Sister Chromatids R-HSA-2467813	1/170	0.8612	0.885459	0	0	0.506473	0.0756813	KIF2A
SUMOylation R-HSA-2990846	1/174	0.867529	0.890399	0	0	0.494661	0.0702946	XPC
mRNA Splicing - Major Pathway R-HSA-72163	1/181	0.877921	0.897908	0	0	0.475255	0.0618778	YBX1
Intra-Golgi And Retrograde Golgi-to-ER Traffic R-HSA-6811442	1/181	0.877921	0.897908	0	0	0.475255	0.0618778	KIF2A
Metabolism Of Vitamins And Cofactors R-HSA-196854	1/186	0.884842	0.903405	0	0	0.462292	0.0565595	CYB5A
mRNA Splicing R-HSA-72172	1/189	0.888806	0.905869	0	0	0.454845	0.0536153	YBX1
SARS-CoV-2-host Interactions R-HSA-9705683	1/196	0.897535	0.913172	0	0	0.438361	0.0473881	YWHAH
Keratinization R-HSA-6805567	1/208	0.910941	0.925199	0	0	0.412695	0.0384951	CAPN1
Chromatin Modifying Enzymes R-HSA-3247509	1/238	0.937299	0.950317	0	0	0.359903	0.0233049	PADI4
Processing Of Capped Intron-Containing Pre-mRNA R-HSA-72203	1/242	0.940167	0.951573	0	0	0.353857	0.0218321	YBX1
Diseases Of Metabolism R-HSA-5668914	1/247	0.94357	0.953365	0	0	0.346576	0.0201309	TALDO1
SARS-CoV-2 Infection R-HSA-9694516	1/283	0.962996	0.971312	0	0	0.301775	0.0113786	YWHAH
Antigen Processing: Ubiquitination And Proteasome Degradation R-HSA-983168	1/307	0.972082	0.978786	0	0	0.277764	0.00786483	UBA7
Metabolism Of RNA R-HSA-8953854	3/666	0.98379	0.988869	0	0	0.380868	0.00622459	ANP32A;YBX1;MAPK14
SARS-CoV Infections R-HSA-9679506	1/369	0.986538	0.989929	0	0	0.230231	0.00312032	YWHAH
Sensory Perception R-HSA-9709957	2/616	0.99396	0.995664	0	0	0.273673	0.00165812	GSN;TWF2
Post-translational Protein Modification R-HSA-597592	7/1383	0.99676	0.99676	0	0	0.419615	0.00136156	TUBA1A;RAB3D;RAB24;PTEN;XPC;ARRB2;CKAP4
