# Supplementary material for: C-type lectin receptor expression is a hallmark of neutrophils infiltrating the skin in epidermolysis bullosa acquisita
Source: Front Immunol. 2023 Sep 20;14:1266359. doi: 10.3389/fimmu.2023.1266359 (PMC10548123; doi:10.3389/fimmu.2023.1266359)
Supplement: Supplementary Table 2 — Differentially expressed genes between lesional and blood neutrophils in experimental EBA. [file Table_2.xlsx]

## Sheet: Sequencing Metrics
	IgG-treated blood	EBA-treated blood	IgG-treated ear skin	EBA-treated ear skin
Total number of reads	197219612	171407979	254347342	260848022
Reads mapped to genome	0.94	0.956	0.959	0.951
Reads confidently mapped to genome	0.869	8.07	0.925	0.889
Reads confidently mapped to the transcriptome	0.551	6.2	0.682	0.672
Estimated number of cells	5008	5113	6770	6300
Fraction of reads in cells	0.941	0.953	0.891	0.885
Mean reads per cell	39380	33523	37569	41404
Median genes per cell	1410	1105	2248	1478
Total genes detected	17125	17196	21206	21606
Median UMI counts per cell	3785	5225	8245	5229
