# Supplementary material for: C-type lectin receptor expression is a hallmark of neutrophils infiltrating the skin in epidermolysis bullosa acquisita
Source: Front Immunol. 2023 Sep 20;14:1266359. doi: 10.3389/fimmu.2023.1266359 (PMC10548123; doi:10.3389/fimmu.2023.1266359)
Supplement: Supplementary Table 3 — Summary alignment metrics for each group. [file Table_3.xlsx]

## Sheet: DEGS_Neutrophil_WB_Skin_EBA
	p_val	avg_log2FC	pct.1	pct.2	p_val_adj
Ctla2a	4.50324e-265	1.89559	0.907	0.016	5.28726e-261
Pf4	1.06115e-241	1.73159	0.864	0.026	1.2459e-237
Gng11	1.58049e-242	1.58925	0.85	0.008	1.85566e-238
Camp	2.44223e-128	1.50638	0.586	0.041	2.86743e-124
Nrgn	6.97418e-219	1.39701	0.783	0	8.18839e-215
Lyz2	2.90808e-259	1.35023	0.999	0.487	3.41438e-255
Aldh2	2.33152e-256	1.3451	0.959	0.141	2.73744e-252
Ltf	2.31355e-106	1.32587	0.503	0.032	2.71634e-102
Ngp	5.18723e-118	1.31618	0.778	0.268	6.09033e-114
Anxa1	1.45407e-235	1.29993	0.97	0.352	1.70723e-231
Ppbp	2.64473e-199	1.27238	0.732	0	3.10517e-195
Clec1b	9.27353e-190	1.18147	0.711	0.004	1.08881e-185
Cnn2	2.10974e-230	1.14997	0.964	0.162	2.47705e-226
Ifitm6	3.85081e-170	1.13307	0.927	0.402	4.52123e-166
AY036118	6.16239e-201	1.12534	0.948	0.345	7.23526e-197
Tsc22d1	3.19447e-172	1.11782	0.691	0.021	3.75063e-168
Myl9	5.07931e-186	1.11374	0.696	0	5.96362e-182
Lrg1	1.34721e-236	1.10271	0.99	0.434	1.58176e-232
Chil3	3.27698e-94	1.05563	0.563	0.095	3.8475e-90
Lars2	4.13215e-189	1.05342	0.948	0.319	4.85156e-185
Ccnd3	1.495e-204	1.0357	0.916	0.138	1.75527e-200
Gp9	1.91424e-178	1.03129	0.675	0	2.24751e-174
Itga2b	7.19212e-166	1.0218	0.639	0	8.44427e-162
Pglyrp1	1.2426e-229	1.02073	0.986	0.502	1.45894e-225
Tkt	6.69335e-189	1.01535	0.937	0.24	7.85866e-185
Gpx1	1.66985e-188	1.01247	0.974	0.321	1.96057e-184
Cebpd	7.56762e-177	1.00382	0.928	0.213	8.88514e-173
Gpx4	6.44256e-171	1.00256	0.932	0.248	7.56421e-167
1810058I24Rik	2.63365e-161	0.994522	0.954	0.361	3.09217e-157
Cd177	3.42071e-146	0.981398	0.789	0.174	4.01626e-142
Serpinb1a	1.52787e-130	0.958296	0.564	0.02	1.79387e-126
Cdkn2d	3.19548e-182	0.942512	0.87	0.122	3.75182e-178
Hacd4	4.78261e-192	0.942418	0.822	0.068	5.61527e-188
Pygl	2.97231e-183	0.929957	0.962	0.334	3.48978e-179
Hist1h1c	5.61025e-136	0.916128	0.713	0.105	6.587e-132
Limd2	1.20135e-176	0.914766	0.848	0.125	1.41051e-172
Rgs10	1.28424e-148	0.908777	0.637	0.025	1.50782e-144
Ly6g	1.01681e-135	0.907513	0.877	0.278	1.19383e-131
Ly6c2	1.76918e-126	0.902343	0.797	0.222	2.0772e-122
R3hdm4	1.73573e-167	0.901495	0.958	0.282	2.03792e-163
Hist1h2bc	2.69699e-122	0.900888	0.799	0.249	3.16654e-118
Rasgrp2	1.37646e-181	0.898852	0.802	0.062	1.6161e-177
Mmp8	9.38366e-149	0.892099	0.942	0.474	1.10174e-144
Adpgk	9.67244e-152	0.890155	0.675	0.048	1.13564e-147
Mgst1	1.52793e-143	0.885177	0.871	0.298	1.79394e-139
Fermt3	5.16539e-157	0.881977	0.786	0.108	6.06469e-153
Bin2	8.89609e-183	0.876916	0.776	0.049	1.04449e-178
Clu	6.85516e-150	0.872676	0.616	0.011	8.04864e-146
Gnas	8.41196e-133	0.846858	0.91	0.304	9.87649e-129
Flna	1.79416e-146	0.844198	0.898	0.251	2.10652e-142
Hp	1.72778e-202	0.837067	0.985	0.611	2.02858e-198
Arhgap45	1.01317e-157	0.818987	0.859	0.136	1.18956e-153
Unc119	9.6262e-163	0.818778	0.822	0.115	1.13021e-158
Zyx	4.98467e-142	0.812043	0.978	0.459	5.8525e-138
Hmgb2	3.50265e-168	0.808072	0.971	0.518	4.11246e-164
Rflnb	5.99136e-160	0.807289	0.743	0.062	7.03446e-156
Lamtor4	7.47608e-147	0.803625	0.787	0.121	8.77767e-143
S100a10	4.8175e-115	0.800582	0.654	0.1	5.65622e-111
Treml1	1.09281e-135	0.799563	0.548	0	1.28307e-131
Ptpn18	8.15292e-150	0.797294	0.819	0.125	9.57234e-146
Ppp1ca	1.25315e-139	0.796115	0.912	0.259	1.47133e-135
Alox12	4.85408e-131	0.793666	0.533	0	5.69918e-127
Pnkp	1.60896e-144	0.791532	0.793	0.129	1.88907e-140
Mtus1	2.00432e-170	0.789444	0.703	0.024	2.35327e-166
Glipr2	1.92011e-134	0.78844	0.898	0.253	2.2544e-130
Scp2	4.06372e-143	0.778347	0.751	0.105	4.77121e-139
Aes	2.21153e-158	0.776843	0.773	0.084	2.59656e-154
Tsc22d3	4.6646e-125	0.767893	0.841	0.211	5.47671e-121
Hmgn2	3.82516e-128	0.767812	0.791	0.169	4.49112e-124
Mmp9	1.04923e-159	0.765817	0.978	0.581	1.2319e-155
Lst1	2.1995e-124	0.764471	0.897	0.275	2.58244e-120
Lsm12	2.02665e-107	0.762777	0.695	0.151	2.37949e-103
Cyb5a	3.98099e-142	0.760271	0.685	0.056	4.67408e-138
Lbr	3.6866e-135	0.760129	0.828	0.164	4.32844e-131
Pi16	2.50924e-157	0.752382	0.766	0.078	2.9461e-153
Tln1	2.75586e-126	0.749074	0.927	0.351	3.23565e-122
Ywhah	2.00588e-108	0.748891	0.819	0.239	2.3551e-104
Rsu1	1.86892e-145	0.747969	0.737	0.082	2.1943e-141
Itgb3	1.15152e-126	0.743285	0.558	0.019	1.352e-122
Atpif1	3.86527e-118	0.742769	0.758	0.151	4.53821e-114
Ceacam10	5.76364e-130	0.739816	0.644	0.064	6.76709e-126
Mettl9	2.43674e-119	0.73775	0.788	0.186	2.86098e-115
Gpi1	4.86993e-131	0.736987	0.952	0.431	5.71778e-127
Rgs18	5.48551e-162	0.735096	0.694	0.031	6.44054e-158
Rgs2	8.46064e-123	0.734034	0.796	0.164	9.93364e-119
Padi4	5.90388e-139	0.731817	0.75	0.106	6.93175e-135
Cybb	5.09587e-80	0.720915	0.663	0.18	5.98306e-76
Klf13	1.74934e-116	0.720368	0.866	0.242	2.0539e-112
Arhgdib	1.27831e-162	0.715896	0.979	0.591	1.50086e-158
Parvb	3.41085e-118	0.711273	0.503	0.006	4.00468e-114
Abtb1	7.9579e-130	0.709926	0.776	0.138	9.34337e-126
Tnfaip8l2	3.71254e-134	0.705655	0.761	0.118	4.35889e-130
Ltb4r1	9.99145e-102	0.702694	0.717	0.175	1.1731e-97
Smpdl3a	3.49607e-121	0.701527	0.788	0.166	4.10474e-117
Dhrs7	1.98946e-111	0.698638	0.916	0.332	2.33583e-107
Prkar2b	6.47869e-125	0.692545	0.576	0.031	7.60663e-121
Dap	1.31568e-116	0.692109	0.725	0.131	1.54474e-112
Lsp1	5.37847e-117	0.692025	0.969	0.467	6.31486e-113
Gsn	3.65007e-108	0.687539	0.924	0.356	4.28555e-104
Gatad1	4.03175e-135	0.686839	0.651	0.054	4.73368e-131
Tmsb10	2.89622e-92	0.68609	0.772	0.241	3.40045e-88
Ybx1	1.18564e-98	0.679347	0.879	0.325	1.39206e-94
AI467606	1.81293e-136	0.675511	0.69	0.069	2.12856e-132
Itm2b	7.37844e-172	0.67545	0.99	0.647	8.66302e-168
G6pdx	8.64315e-119	0.674454	0.708	0.113	1.01479e-114
AB124611	2.70921e-105	0.673271	0.887	0.307	3.18089e-101
Anxa2	1.03462e-146	0.671919	0.988	0.599	1.21475e-142
Nfam1	3.99988e-98	0.669883	0.898	0.291	4.69626e-94
Eif4ebp1	4.02833e-104	0.661929	0.854	0.247	4.72966e-100
2023-03-02	4.50439e-139	0.660525	0.674	0.052	5.2886e-135
Capn1	6.42897e-130	0.657243	0.698	0.084	7.54825e-126
Aldh3b1	1.37471e-149	0.654416	0.653	0.028	1.61404e-145
Sec11c	2.10886e-108	0.653456	0.794	0.195	2.47602e-104
Pirb	8.10648e-100	0.653418	0.937	0.434	9.51782e-96
Ogfrl1	5.7356e-105	0.653354	0.81	0.211	6.73416e-101
Kif2a	4.35915e-122	0.649032	0.596	0.044	5.11808e-118
Rac2	6.65151e-164	0.647432	0.986	0.654	7.80953e-160
Mpc2	6.92685e-110	0.646992	0.727	0.141	8.13282e-106
Tspo	5.59012e-172	0.646074	0.983	0.696	6.56336e-168
Fis1	4.69272e-100	0.641329	0.887	0.3	5.50972e-96
Rasgrp4	3.27748e-122	0.638346	0.689	0.088	3.84809e-118
Bin1	4.4259e-120	0.638267	0.497	0	5.19645e-116
Sh3bgrl3	3.16869e-185	0.637097	0.993	0.705	3.72036e-181
Cxcr2	9.2396e-94	0.635239	0.969	0.509	1.08482e-89
Atg3	6.323e-102	0.633924	0.805	0.213	7.42383e-98
Svil	5.77473e-98	0.627979	0.838	0.235	6.78011e-94
Ndufb7	2.38899e-109	0.627438	0.776	0.159	2.80491e-105
D1Ertd622e	1.16532e-129	0.624835	0.656	0.056	1.3682e-125
Skap2	4.79817e-93	0.621678	0.867	0.309	5.63353e-89
Xpc	5.3775e-123	0.621298	0.634	0.058	6.31373e-119
Slfn1	6.7452e-87	0.621017	0.861	0.311	7.91954e-83
Atp5f1	2.32026e-90	0.619982	0.845	0.279	2.72422e-86
Ndufa13	8.92308e-97	0.615819	0.8	0.216	1.04766e-92
Ckap4	5.24766e-89	0.611571	0.735	0.194	6.16128e-85
Plp2	1.90265e-98	0.610919	0.822	0.226	2.23391e-94
Mapk13	1.40378e-96	0.609072	0.719	0.169	1.64818e-92
Twf2	7.33077e-119	0.607435	0.684	0.091	8.60705e-115
Ypel3	1.84855e-88	0.605773	0.903	0.359	2.17039e-84
Lmo4	2.32258e-96	0.603644	0.743	0.173	2.72695e-92
Atp5j2	8.74091e-108	0.597692	0.753	0.148	1.02627e-103
Ccdc12	7.53627e-92	0.597477	0.845	0.266	8.84833e-88
Sri	1.75763e-87	0.591508	0.927	0.464	2.06363e-83
Vim	1.21049e-82	0.589199	0.949	0.582	1.42123e-78
Gpsm3	2.89762e-90	0.589195	0.957	0.48	3.40209e-86
Rassf5	4.48343e-111	0.587552	0.679	0.101	5.264e-107
Prr13	3.04829e-100	0.58516	0.969	0.574	3.579e-96
Atxn10	1.31273e-83	0.581658	0.829	0.278	1.54128e-79
Anp32a	4.54668e-89	0.579804	0.789	0.222	5.33825e-85
Itgb2l	5.44451e-101	0.579798	0.528	0.046	6.3924e-97
Fam32a	3.80321e-85	0.579081	0.808	0.241	4.46535e-81
Clec12a	8.66119e-114	0.579037	0.62	0.065	1.01691e-109
Cald1	9.21682e-94	0.578311	0.414	0.004	1.08215e-89
Ndufa3	1.91094e-99	0.577324	0.725	0.152	2.24364e-95
Gda	7.21228e-79	0.576354	0.965	0.518	8.46794e-75
Tagln2	7.62956e-72	0.575674	0.684	0.206	8.95786e-68
Gyg	8.92933e-95	0.574316	0.703	0.151	1.04839e-90
Samhd1	6.34966e-76	0.571638	0.901	0.367	7.45513e-72
Tuba1a	1.15419e-99	0.570255	0.585	0.073	1.35513e-95
Selplg	1.66115e-83	0.569682	0.963	0.553	1.95036e-79
Timm10b	4.35232e-103	0.566683	0.668	0.109	5.11006e-99
Pilra	9.78189e-77	0.56626	0.871	0.349	1.14849e-72
S100a13	1.97007e-97	0.566145	0.698	0.144	2.31306e-93
Vsir	1.63152e-74	0.564472	0.854	0.339	1.91557e-70
Bmx	9.32741e-131	0.563467	0.558	0.011	1.09513e-126
Taldo1	2.89552e-155	0.562243	0.996	0.747	3.39963e-151
Ifitm3	1.77248e-152	0.558815	0.996	0.767	2.08107e-148
Fes	3.85994e-89	0.556295	0.751	0.194	4.53195e-85
Tbc1d10c	2.42355e-123	0.555042	0.548	0.018	2.84549e-119
Pgd	3.31538e-72	0.554617	0.902	0.4	3.89258e-68
Tmem14c	2.49267e-103	0.554543	0.672	0.107	2.92664e-99
Cytip	4.63311e-80	0.553059	0.776	0.238	5.43973e-76
Vwf	2.97957e-96	0.552264	0.428	0.006	3.49832e-92
1110008F13Rik	1.91437e-74	0.551694	0.856	0.336	2.24766e-70
Ndufa1	2.06371e-85	0.549205	0.792	0.231	2.423e-81
Tmem154	3.51332e-109	0.546133	0.627	0.075	4.12498e-105
Gnai2	9.74927e-123	0.54585	0.995	0.685	1.14466e-118
Rab3d	1.21413e-124	0.54513	0.537	0.009	1.42551e-120
Prok2	1.51075e-62	0.54444	0.539	0.128	1.77377e-58
Flot2	1.40269e-110	0.543781	0.577	0.052	1.6469e-106
Pttg1ip	1.3116e-71	0.54373	0.627	0.161	1.53995e-67
Cox6c	1.37662e-71	0.5424	0.891	0.368	1.61629e-67
Ssh2	1.0832e-81	0.540861	0.729	0.188	1.27179e-77
Stk38	1.47369e-86	0.539537	0.719	0.179	1.73026e-82
Uba7	2.38183e-103	0.537961	0.47	0.013	2.79651e-99
Add3	4.45726e-118	0.537797	0.549	0.024	5.23327e-114
Gng2	8.11464e-91	0.537276	0.706	0.153	9.5274e-87
Myl6	2.54397e-189	0.536529	0.998	0.834	2.98687e-185
Tuba4a	1.45342e-80	0.535553	0.696	0.173	1.70647e-76
Clec4a2	1.93801e-79	0.534373	0.685	0.176	2.27542e-75
Cotl1	1.02229e-89	0.534364	0.968	0.585	1.20027e-85
Lcn2	2.41848e-155	0.5338	0.991	0.86	2.83954e-151
Fos	2.7066e-63	0.53278	0.663	0.209	3.17782e-59
Dstn	5.06123e-65	0.532584	0.892	0.46	5.94239e-61
Pilrb2	8.03117e-98	0.53257	0.68	0.124	9.4294e-94
Emb	1.16345e-66	0.532312	0.9	0.384	1.366e-62
Grk2	4.29034e-86	0.532273	0.747	0.189	5.03728e-82
Myadm	7.01069e-79	0.532056	0.629	0.144	8.23125e-75
Dock8	1.67891e-118	0.530514	0.569	0.032	1.97121e-114
Mapk3	2.22313e-88	0.530392	0.699	0.155	2.61017e-84
Man2b1	2.39961e-84	0.528263	0.714	0.173	2.81738e-80
Txndc17	6.7278e-89	0.528121	0.656	0.127	7.89911e-85
Cdc42se1	4.57061e-77	0.527125	0.794	0.251	5.36635e-73
Prelid1	1.47581e-70	0.525763	0.854	0.315	1.73275e-66
Fam49b	1.79302e-74	0.525364	0.828	0.278	2.10518e-70
Coro1a	8.54434e-144	0.525294	0.989	0.741	1.00319e-139
Rab24	6.86119e-90	0.525241	0.714	0.16	8.05572e-86
Trim30a	1.74921e-84	0.524788	0.663	0.142	2.05375e-80
Calm3	1.21631e-72	0.524326	0.812	0.271	1.42806e-68
Rp9	6.70929e-103	0.524091	0.602	0.072	7.87737e-99
Ucp2	5.04453e-69	0.523118	0.869	0.349	5.92278e-65
S1pr4	7.12608e-118	0.52	0.523	0.014	8.36674e-114
Ilk	3.63614e-90	0.517659	0.553	0.074	4.26919e-86
Tomm22	7.73008e-89	0.516862	0.729	0.164	9.07589e-85
Mrps21	1.1028e-101	0.515841	0.632	0.088	1.2948e-97
Cmtm7	1.79802e-92	0.513448	0.656	0.116	2.11105e-88
Sec61b	1.91478e-68	0.510276	0.829	0.296	2.24814e-64
Serf2	2.39808e-153	0.510147	0.993	0.778	2.81558e-149
Pet100	1.53946e-76	0.510113	0.798	0.242	1.80748e-72
Dok3	1.04566e-80	0.509765	0.745	0.196	1.22771e-76
Ppm1m	3.52431e-108	0.509513	0.514	0.026	4.13789e-104
Cd37	2.28783e-70	0.508862	0.808	0.285	2.68614e-66
Alox5	2.44033e-95	0.506906	0.612	0.092	2.86519e-91
Mapk14	6.05227e-97	0.506739	0.599	0.08	7.10597e-93
Grk6	7.14379e-113	0.50658	0.533	0.027	8.38753e-109
Gp5	4.60221e-90	0.504423	0.392	0	5.40346e-86
Pten	2.82957e-65	0.50225	0.822	0.308	3.3222e-61
Pbxip1	1.15296e-75	0.502186	0.662	0.162	1.35369e-71
Tmem50a	4.45137e-72	0.502151	0.808	0.268	5.22636e-68
Arrb2	3.00444e-75	0.501556	0.717	0.196	3.52751e-71
Stk17b	6.64823e-59	0.50009	0.891	0.427	7.80569e-55
Ripor2	2.71675e-77	0.499957	0.713	0.184	3.18974e-73
Cep19	1.32846e-115	0.497579	0.506	0.009	1.55974e-111
Psmb9	1.24263e-104	0.49426	0.523	0.033	1.45897e-100
Xdh	8.13731e-88	0.494004	0.637	0.12	9.55402e-84
Ech1	1.58275e-106	0.493936	0.544	0.04	1.8583e-102
Cpne3	9.82572e-86	0.493011	0.515	0.065	1.15364e-81
Treml2	2.5639e-91	0.492326	0.565	0.074	3.01027e-87
Tmem40	2.28929e-90	0.491323	0.569	0.079	2.68786e-86
Pcmt1	1.0733e-81	0.491218	0.673	0.154	1.26016e-77
Tpm4	3.82999e-52	0.490602	0.838	0.406	4.49679e-48
H2-T23	7.24631e-68	0.489727	0.82	0.282	8.50789e-64
Wfdc21	5.68921e-203	0.488211	0.993	0.895	6.6797e-199
Rgs19	1.01256e-93	0.486972	0.58	0.078	1.18885e-89
Mgst2	1.92208e-92	0.486186	0.46	0.025	2.25671e-88
Pdlim1	3.73285e-83	0.484889	0.404	0.015	4.38274e-79
Arpc1b	2.35168e-145	0.484666	0.991	0.775	2.76111e-141
Fgfr1op2	5.2307e-84	0.484538	0.653	0.132	6.14137e-80
Tpm2	1.6695e-69	0.483151	0.382	0.028	1.96016e-65
Tecr	4.61229e-87	0.481869	0.565	0.085	5.41529e-83
Samd9l	7.89184e-68	0.481299	0.665	0.182	9.26581e-64
Trem3	1.83532e-57	0.480553	0.838	0.385	2.15485e-53
Ndufa8	1.33161e-91	0.480454	0.634	0.109	1.56345e-87
Tprgl	4.13042e-66	0.476588	0.767	0.253	4.84953e-62
Itga6	1.19434e-77	0.476485	0.382	0.015	1.40227e-73
Selenof	3.38457e-87	0.476069	0.622	0.106	3.97383e-83
Hipk1	2.41162e-70	0.476044	0.709	0.2	2.83148e-66
Gm34084	2.5986e-67	0.475866	0.674	0.193	3.05101e-63
Ndufb11	2.32345e-76	0.475238	0.693	0.175	2.72796e-72
Sell	1.49434e-54	0.474626	0.848	0.369	1.75451e-50
Mov10	3.0728e-88	0.474531	0.456	0.028	3.60778e-84
Atp2a3	1.07932e-94	0.473866	0.442	0.014	1.26723e-90
Tmem71	1.03027e-97	0.473592	0.515	0.039	1.20964e-93
Rcsd1	2.874e-74	0.470377	0.708	0.189	3.37436e-70
Gchfr	1.24359e-88	0.470235	0.395	0.004	1.4601e-84
Rnf130	1.63103e-65	0.469423	0.766	0.254	1.91499e-61
Cyba	5.09755e-124	0.46886	0.98	0.772	5.98503e-120
Mbnl1	5.98045e-85	0.467789	0.54	0.073	7.02164e-81
Tacc1	8.76652e-81	0.464341	0.528	0.078	1.02928e-76
Arhgap15	1.91582e-87	0.463889	0.579	0.091	2.24937e-83
Ccpg1	4.89233e-80	0.463398	0.587	0.108	5.74409e-76
Jaml	1.17691e-55	0.463178	0.538	0.145	1.38181e-51
Myo1f	1.81138e-61	0.462938	0.755	0.259	2.12674e-57
Pik3cd	1.06083e-89	0.462541	0.498	0.046	1.24552e-85
Arhgef1	5.59951e-70	0.462116	0.706	0.198	6.57439e-66
Pstpip1	1.24713e-72	0.462084	0.693	0.184	1.46426e-68
Fam129a	7.60152e-76	0.460989	0.637	0.146	8.92494e-72
Msrb1	4.64821e-117	0.460463	0.993	0.798	5.45746e-113
Dbnl	1.66533e-82	0.457334	0.579	0.096	1.95526e-78
Tmem59	1.75089e-67	0.456979	0.725	0.212	2.05572e-63
Cmtm6	4.93799e-64	0.455223	0.746	0.232	5.79769e-60
Ethe1	9.4437e-99	0.45376	0.467	0.016	1.10879e-94
Tubb2a	4.23236e-48	0.453042	0.435	0.106	4.96921e-44
Rbfa	6.98098e-95	0.450953	0.486	0.031	8.19637e-91
Slc6a4	1.57008e-79	0.450182	0.352	0	1.84343e-75
Max	1.15409e-58	0.448717	0.772	0.268	1.35501e-54
Adgre5	1.25734e-52	0.447777	0.793	0.315	1.47624e-48
Cox5a	1.59139e-54	0.446841	0.779	0.298	1.86845e-50
Atp5e	1.46847e-50	0.445384	0.926	0.491	1.72413e-46
Cmah	4.5539e-94	0.445072	0.496	0.035	5.34674e-90
Gm42418	1.50544e-232	0.44377	1	0.998	1.76754e-228
Odc1	2.54436e-51	0.443653	0.507	0.135	2.98733e-47
Scrg1	2.08708e-92	0.443613	0.497	0.04	2.45044e-88
Was	4.08648e-89	0.443428	0.525	0.059	4.79794e-85
Sord	1.23495e-83	0.442683	0.406	0.015	1.44995e-79
Smdt1	1.43877e-62	0.440822	0.715	0.216	1.68926e-58
Plscr1	3.29837e-74	0.440765	0.534	0.089	3.87262e-70
Oasl2	1.06091e-57	0.440686	0.468	0.096	1.24561e-53
Gas2l1	3.1057e-69	0.439553	0.375	0.026	3.6464e-65
Atp5j	4.74559e-55	0.438337	0.778	0.285	5.57179e-51
Nedd8	2.6841e-61	0.437992	0.75	0.245	3.1514e-57
Adrb2	9.18461e-74	0.437544	0.54	0.096	1.07837e-69
Flot1	6.03261e-53	0.437235	0.752	0.282	7.08288e-49
Ndufs5	5.02991e-88	0.437093	0.592	0.088	5.90562e-84
Ptpn6	9.52917e-54	0.4357	0.797	0.294	1.11882e-49
B430010I23Rik	1.23641e-93	0.434342	0.42	0.006	1.45167e-89
Lrrk2	9.05895e-79	0.433321	0.549	0.087	1.06361e-74
Ncor1	3.31104e-53	0.432601	0.741	0.266	3.88749e-49
Pfn1	5.83028e-125	0.429909	0.993	0.814	6.84533e-121
Ndufb9	8.06166e-54	0.429846	0.803	0.295	9.46519e-50
Mkrn1	5.00835e-45	0.429581	0.796	0.352	5.8803e-41
1700020I14Rik	3.16562e-82	0.428569	0.502	0.058	3.71675e-78
Rnaseh2c	8.40218e-89	0.428478	0.485	0.04	9.865e-85
Rab27a	6.19788e-91	0.427716	0.47	0.031	7.27693e-87
Cst3	4.22474e-47	0.427647	0.944	0.541	4.96027e-43
Arpc1a	3.28587e-66	0.42552	0.663	0.176	3.85794e-62
Abracl	3.41714e-57	0.425159	0.698	0.232	4.01206e-53
Sf3b2	5.39352e-70	0.424388	0.625	0.142	6.33253e-66
Capg	3.66929e-44	0.423394	0.634	0.258	4.30812e-40
H2afy	3.01809e-73	0.421627	0.597	0.122	3.54354e-69
Oas3	2.02285e-66	0.421129	0.54	0.113	2.37502e-62
Rinl	4.01137e-83	0.420572	0.548	0.079	4.70975e-79
F5	8.63585e-62	0.420433	0.528	0.116	1.01394e-57
Mrpl33	1.95429e-51	0.419639	0.954	0.621	2.29453e-47
Asb7	1.97689e-96	0.419165	0.449	0.014	2.32107e-92
Fam122a	2.1283e-82	0.41832	0.52	0.066	2.49883e-78
Emp3	9.25074e-56	0.418301	0.631	0.188	1.08613e-51
Nin	7.48131e-84	0.417885	0.45	0.034	8.78381e-80
Dhrs9	5.1799e-62	0.416946	0.611	0.164	6.08172e-58
Zdhhc3	2.15807e-91	0.415877	0.478	0.032	2.53379e-87
Mdh2	1.22224e-63	0.414893	0.665	0.182	1.43503e-59
Rida	8.69395e-79	0.41462	0.364	0.006	1.02076e-74
Ier2	3.00938e-55	0.414553	0.756	0.264	3.53331e-51
Sqor	7.28801e-62	0.412264	0.7	0.209	8.55686e-58
Rbx1	2.39057e-57	0.412017	0.73	0.234	2.80677e-53
Asnsd1	2.79231e-70	0.411534	0.555	0.111	3.27845e-66
Nt5c3	2.14515e-74	0.411156	0.533	0.088	2.51861e-70
Agpat2	1.8748e-83	0.411015	0.466	0.039	2.2012e-79
Hsbp1	1.77202e-70	0.409734	0.603	0.133	2.08053e-66
Capns1	5.5635e-53	0.408901	0.704	0.242	6.5321e-49
Ndufa4	2.86383e-58	0.408524	0.654	0.187	3.36242e-54
Rasa3	5.20631e-69	0.407549	0.425	0.048	6.11273e-65
Spi1	4.1591e-57	0.407229	0.978	0.687	4.8832e-53
Rgs3	5.77372e-84	0.407168	0.497	0.053	6.77893e-80
Orai1	7.40325e-56	0.40714	0.721	0.235	8.69216e-52
Cavin2	2.05757e-74	0.406263	0.332	0	2.41579e-70
Myl12b	2.17451e-51	0.406213	0.967	0.631	2.55309e-47
Bcap31	4.26507e-74	0.405929	0.542	0.092	5.00762e-70
AC160336.1	5.82924e-46	0.405551	0.548	0.174	6.84411e-42
Nfe2	5.21269e-60	0.405284	0.646	0.182	6.12022e-56
Psmb8	6.12005e-76	0.405098	0.563	0.096	7.18556e-72
Actn1	1.41383e-41	0.404936	0.829	0.389	1.65998e-37
Atp2c1	2.58206e-72	0.400922	0.564	0.107	3.0316e-68
Sfxn5	1.65994e-67	0.400314	0.437	0.058	1.94894e-63
Tma7	2.20341e-46	0.399594	0.814	0.332	2.58702e-42
Atxn7l3b	1.49543e-69	0.397499	0.597	0.131	1.75578e-65
Cox6b1	3.46816e-42	0.396566	0.829	0.373	4.07197e-38
AC139671.1	6.04308e-71	0.394986	0.513	0.086	7.09518e-67
Atp5h	3.69251e-41	0.3947	0.814	0.36	4.33538e-37
Gm26740	1.02891e-48	0.394694	0.72	0.26	1.20804e-44
6430548M08Rik	1.14781e-60	0.394627	0.627	0.167	1.34764e-56
1600014C10Rik	1.87232e-75	0.394483	0.48	0.059	2.1983e-71
Adam19	1.90819e-66	0.392022	0.398	0.041	2.24041e-62
Myd88	1.04191e-58	0.390033	0.6	0.158	1.22331e-54
Stxbp2	1.12488e-60	0.389145	0.611	0.16	1.32072e-56
Fgl2	2.82157e-41	0.388573	0.471	0.147	3.31281e-37
Rnf10	3.08851e-60	0.387793	0.599	0.152	3.62622e-56
Pram1	8.66291e-69	0.38708	0.549	0.106	1.01711e-64
Ralbp1	6.63709e-66	0.386901	0.618	0.146	7.79261e-62
Pfdn5	3.03875e-39	0.386798	0.934	0.547	3.5678e-35
Prex1	8.78749e-67	0.38612	0.532	0.102	1.03174e-62
Alox5ap	6.53118e-129	0.385366	0.998	0.875	7.66826e-125
Tmpo	1.54733e-80	0.385156	0.436	0.032	1.81672e-76
S100a1	8.80794e-76	0.384719	0.359	0.008	1.03414e-71
Eif3f	8.86607e-59	0.384235	0.667	0.193	1.04097e-54
Trim30b	5.64526e-40	0.383238	0.765	0.34	6.6281e-36
Myh9	1.78647e-36	0.382413	0.924	0.559	2.09749e-32
Ipcef1	5.95562e-80	0.38081	0.434	0.032	6.99249e-76
Asap1	2.19404e-59	0.38043	0.596	0.153	2.57602e-55
F13a1	2.07112e-70	0.380122	0.344	0.011	2.4317e-66
Chst12	5.30949e-77	0.379543	0.44	0.04	6.23388e-73
Cyb5r4	2.13751e-51	0.37936	0.672	0.225	2.50965e-47
Gmfg	9.09039e-61	0.379316	0.974	0.718	1.0673e-56
Ap2s1	1.03686e-66	0.378248	0.579	0.127	1.21738e-62
Hist1h4i	4.56817e-60	0.37691	0.423	0.062	5.36349e-56
Pkn1	1.91678e-72	0.376182	0.524	0.086	2.25049e-68
Stk24	2.0508e-60	0.375962	0.572	0.138	2.40785e-56
Hck	2.40304e-36	0.375022	0.794	0.362	2.82141e-32
Bin3	5.4183e-66	0.373738	0.566	0.12	6.36162e-62
Ndufv3	3.09022e-73	0.372853	0.493	0.068	3.62823e-69
Sla	6.51894e-58	0.3728	0.627	0.169	7.65389e-54
Atp5c1	8.45356e-64	0.370674	0.592	0.136	9.92532e-60
Stk4	8.15669e-63	0.370506	0.544	0.119	9.57677e-59
Crispld2	1.37087e-47	0.36955	0.628	0.206	1.60954e-43
Il17ra	5.96985e-42	0.368617	0.745	0.293	7.0092e-38
H2afj	7.5515e-33	0.368518	0.879	0.459	8.86622e-29
Mia2	8.18861e-71	0.368332	0.466	0.061	9.61425e-67
Uqcr11	1.15376e-63	0.368014	0.581	0.133	1.35462e-59
Rnf167	7.79367e-69	0.367639	0.522	0.092	9.15055e-65
Atp5k	2.76036e-57	0.367496	0.642	0.173	3.24094e-53
Pfkfb4	3.98354e-59	0.366681	0.549	0.128	4.67707e-55
Sema4a	6.99778e-49	0.36654	0.651	0.216	8.21609e-45
Ipo11	2.5289e-64	0.365443	0.301	0.004	2.96918e-60
Mkl1	4.08529e-84	0.365002	0.389	0.007	4.79654e-80
Snapc5	1.50313e-68	0.364541	0.503	0.085	1.76483e-64
Smap2	6.27708e-50	0.364402	0.668	0.219	7.36992e-46
Tmsb4x	9.86255e-266	0.364096	1	0.993	1.15796e-261
Triobp	7.78229e-55	0.363821	0.569	0.152	9.13719e-51
Rtp4	6.60774e-44	0.363753	0.458	0.128	7.75815e-40
Cox7a2l	3.16834e-40	0.363735	0.741	0.304	3.71995e-36
Pigx	1.37792e-72	0.363369	0.468	0.061	1.61781e-68
Cyfip2	3.80926e-47	0.363366	0.565	0.174	4.47245e-43
P2rx1	5.96149e-71	0.362922	0.318	0	6.99938e-67
Ubl5	3.15999e-36	0.362795	0.947	0.601	3.71015e-32
Lamtor2	1.72577e-67	0.362552	0.545	0.107	2.02622e-63
Aprt	3.76358e-49	0.362435	0.559	0.162	4.41882e-45
Cd52	1.74273e-168	0.361339	0.989	0.928	2.04614e-164
Ifi27	1.33689e-55	0.361251	0.435	0.084	1.56964e-51
Aip	1.37343e-76	0.360654	0.425	0.034	1.61255e-72
Ramp1	4.53942e-72	0.360506	0.436	0.047	5.32973e-68
Cox7c	6.76637e-33	0.360206	0.843	0.413	7.94439e-29
Ywhab	8.59625e-46	0.359924	0.68	0.239	1.00929e-41
2023-09-09	1.1501e-78	0.359663	0.409	0.024	1.35033e-74
Abca7	1.23614e-72	0.35964	0.423	0.039	1.45136e-68
Rnf144a	1.50519e-48	0.35932	0.651	0.212	1.76724e-44
Csrp1	6.17144e-62	0.359205	0.31	0.011	7.24588e-58
Slc25a11	8.20916e-72	0.358993	0.473	0.062	9.63838e-68
Hhex	2.0038e-76	0.35793	0.416	0.029	2.35266e-72
Arid4a	2.93796e-60	0.357421	0.514	0.109	3.44946e-56
Rab1b	1.8436e-69	0.356605	0.481	0.071	2.16457e-65
Ndufs4	3.80441e-66	0.356526	0.492	0.085	4.46676e-62
Ttc7	6.42476e-67	0.356194	0.408	0.044	7.54331e-63
Edf1	9.19046e-55	0.355981	0.647	0.189	1.07905e-50
Napsa	2.1569e-45	0.355754	0.654	0.231	2.53242e-41
Cd151	1.40073e-65	0.3555	0.322	0.009	1.6446e-61
Arhgap9	1.15469e-50	0.355341	0.617	0.189	1.35572e-46
Ndufb8	1.50875e-68	0.354727	0.494	0.079	1.77142e-64
Ap2m1	1.50231e-59	0.353677	0.543	0.124	1.76386e-55
Arpc4	1.21491e-41	0.35356	0.747	0.296	1.42642e-37
Ube2h	1.01868e-40	0.352959	0.662	0.252	1.19604e-36
Plac8	2.39685e-40	0.352245	0.633	0.231	2.81414e-36
Tomm7	6.86929e-38	0.351703	0.798	0.34	8.06524e-34
Cib1	1.5367e-69	0.351435	0.483	0.072	1.80424e-65
Tbc1d14	1.0024e-54	0.349903	0.492	0.112	1.17692e-50
Ap1s2	1.89211e-67	0.349164	0.436	0.054	2.22153e-63
Cops9	2.97566e-60	0.348198	0.579	0.138	3.49372e-56
Ggt5	7.18514e-63	0.347852	0.431	0.061	8.43607e-59
Retnlg	2.31808e-91	0.347332	0.991	0.906	2.72166e-87
Kif21b	1.75031e-75	0.346644	0.41	0.029	2.05504e-71
Stat1	1.16589e-67	0.346487	0.419	0.045	1.36887e-63
Hcst	2.65054e-29	0.346148	0.897	0.496	3.112e-25
Sptbn1	4.2485e-75	0.345936	0.371	0.013	4.98816e-71
Vps28	9.29155e-48	0.344834	0.646	0.211	1.09092e-43
1600010M07Rik	3.18245e-59	0.344812	0.431	0.068	3.73651e-55
Trim12c	1.64084e-53	0.344673	0.497	0.113	1.92651e-49
Psme1	3.15455e-56	0.344556	0.574	0.147	3.70376e-52
Glipr1	2.62561e-46	0.344008	0.628	0.208	3.08272e-42
Chmp5	4.39506e-52	0.343242	0.611	0.175	5.16024e-48
Tnfrsf1a	8.85471e-35	0.342677	0.771	0.346	1.03963e-30
Ankrd13a	1.60373e-54	0.342379	0.558	0.142	1.88294e-50
Cebpe	8.58118e-48	0.341779	0.289	0.028	1.00752e-43
Atp8a1	8.68491e-67	0.341728	0.414	0.045	1.01969e-62
Dck	8.22605e-59	0.341649	0.472	0.087	9.6582e-55
Gpcpd1	3.03541e-29	0.34048	0.713	0.364	3.56388e-25
Hcfc1r1	7.52855e-59	0.339464	0.546	0.126	8.83927e-55
Nbeal2	9.72232e-69	0.339338	0.45	0.058	1.1415e-64
Eif3h	1.4065e-51	0.339053	0.569	0.154	1.65137e-47
Srp14	1.05184e-43	0.336838	0.69	0.248	1.23496e-39
Gp6	7.82206e-61	0.33631	0.278	0	9.18388e-57
Rassf3	4.61313e-46	0.335852	0.633	0.211	5.41628e-42
E2f2	9.06593e-74	0.335196	0.392	0.024	1.06443e-69
Mctp1	9.90877e-60	0.335064	0.46	0.081	1.16339e-55
Hk3	7.87493e-46	0.334589	0.615	0.198	9.24595e-42
Rgs14	1.54467e-72	0.334296	0.384	0.022	1.81359e-68
Ier3ip1	6.20126e-57	0.333523	0.554	0.132	7.2809e-53
Hjurp	1.15294e-60	0.332761	0.481	0.092	1.35366e-56
Unc13d	1.05691e-73	0.332598	0.382	0.02	1.24092e-69
Rnpep	6.01246e-68	0.332561	0.41	0.042	7.05923e-64
Fhl1	1.95592e-61	0.332335	0.28	0	2.29645e-57
I830077J02Rik	1.77461e-61	0.332227	0.468	0.08	2.08357e-57
Mff	3.09901e-46	0.331333	0.587	0.186	3.63855e-42
Ikbkap	1.87978e-54	0.330925	0.431	0.08	2.20705e-50
Brk1	1.49892e-37	0.330279	0.77	0.315	1.75989e-33
Mid1ip1	4.2654e-62	0.329792	0.466	0.078	5.008e-58
Gsdme	4.5665e-63	0.329769	0.502	0.091	5.36152e-59
Ost4	2.09942e-38	0.329717	0.748	0.299	2.46492e-34
Nfic	1.2636e-69	0.329372	0.398	0.032	1.48359e-65
Scand1	1.99613e-25	0.329214	0.892	0.489	2.34366e-21
Pacs1	1.70938e-67	0.32891	0.41	0.041	2.00698e-63
Prkcb	5.06281e-59	0.328905	0.497	0.101	5.94425e-55
Fmo5	5.8807e-67	0.32859	0.383	0.033	6.90453e-63
Ctnnbip1	7.25795e-48	0.328402	0.45	0.105	8.52155e-44
Cfp	1.18236e-38	0.32806	0.68	0.265	1.38821e-34
Gnb2	2.26627e-31	0.327773	0.927	0.612	2.66082e-27
Cox7b	3.10749e-59	0.327607	0.545	0.122	3.6485e-55
Sipa1	1.33092e-70	0.327594	0.431	0.046	1.56264e-66
Aurkaip1	1.95789e-54	0.327561	0.556	0.144	2.29875e-50
Ceacam1	1.48469e-58	0.326135	0.426	0.067	1.74318e-54
Tnfaip8	2.17797e-36	0.324708	0.755	0.308	2.55716e-32
Ccdc180	8.68746e-70	0.324413	0.336	0.008	1.01999e-65
Rap1a	2.51588e-34	0.324025	0.731	0.314	2.9539e-30
Rin3	1.33939e-37	0.324003	0.706	0.273	1.57258e-33
Grn	4.28657e-45	0.32383	0.625	0.206	5.03286e-41
Coa3	4.34763e-76	0.323233	0.425	0.033	5.10456e-72
Vcl	2.42577e-55	0.322742	0.462	0.092	2.8481e-51
Erp29	2.60042e-54	0.322419	0.473	0.098	3.05315e-50
Akna	1.38159e-57	0.322229	0.449	0.079	1.62213e-53
Smim4	1.41237e-58	0.322218	0.424	0.067	1.65827e-54
Ppib	2.75635e-46	0.321992	0.651	0.213	3.23623e-42
Lgalsl	1.57906e-49	0.321011	0.32	0.036	1.85398e-45
Sp100	3.45472e-51	0.320958	0.56	0.149	4.05618e-47
Gdpd3	2.69156e-63	0.320852	0.389	0.041	3.16016e-59
Ifi27l2a	3.65802e-19	0.320613	0.307	0.124	4.29488e-15
Bst1	1.42054e-28	0.320084	0.755	0.36	1.66786e-24
Ncf2	1.24265e-25	0.320034	0.947	0.606	1.45899e-21
Nlrp12	5.6231e-56	0.319695	0.388	0.054	6.60208e-52
Trim11	2.06794e-70	0.319525	0.341	0.009	2.42797e-66
Eid1	9.18203e-53	0.319003	0.476	0.104	1.07806e-48
Phyh	1.52817e-58	0.318648	0.382	0.047	1.79422e-54
Csk	7.41395e-55	0.31812	0.476	0.1	8.70472e-51
Rbpms2	4.90543e-59	0.317634	0.27	0	5.75946e-55
Cd226	1.95592e-61	0.317577	0.28	0	2.29645e-57
Hexa	2.58544e-54	0.317499	0.575	0.151	3.03556e-50
Rfc2	1.88455e-68	0.31705	0.39	0.033	2.21265e-64
Irf1	1.12485e-53	0.316918	0.465	0.095	1.32069e-49
Znhit1	8.06187e-53	0.316203	0.491	0.113	9.46544e-49
Fgd4	4.21806e-54	0.315556	0.468	0.098	4.95243e-50
Tmem256	9.51012e-64	0.315244	0.341	0.02	1.11658e-59
Ppp1r18	2.18879e-30	0.315241	0.784	0.356	2.56985e-26
Scnn1a	1.27028e-55	0.314973	0.322	0.026	1.49143e-51
Serp1	1.4945e-31	0.314753	0.784	0.359	1.7547e-27
Arpc2	7.66781e-52	0.314616	0.99	0.796	9.00277e-48
Nlrx1	5.12836e-68	0.31359	0.332	0.009	6.02121e-64
Yaf2	3.7411e-60	0.312373	0.419	0.059	4.39243e-56
Ecm1	1.43818e-46	0.312229	0.333	0.049	1.68857e-42
Ltb	4.87675e-36	0.310594	0.76	0.309	5.72579e-32
Chmp2a	2.90315e-32	0.310492	0.767	0.325	3.40858e-28
Far1	9.17721e-67	0.310463	0.406	0.041	1.0775e-62
9530068E07Rik	1.76468e-55	0.310378	0.45	0.085	2.07191e-51
Gm5150	2.08774e-36	0.310053	0.411	0.119	2.45121e-32
Irf2	8.29142e-42	0.309962	0.6	0.199	9.73495e-38
Atp8b4	4.60022e-52	0.309308	0.504	0.119	5.40111e-48
Dut	6.95851e-51	0.308247	0.266	0.012	8.16999e-47
Snca	5.17919e-54	0.308083	0.249	0	6.08089e-50
Ikzf1	2.62127e-57	0.306981	0.4	0.056	3.07763e-53
Wdr1	9.91127e-36	0.306972	0.663	0.262	1.16368e-31
Derl1	1.54548e-33	0.306135	0.634	0.259	1.81455e-29
Supt4a	5.50001e-27	0.305642	0.81	0.4	6.45756e-23
Arpc5	6.28174e-27	0.30556	0.957	0.685	7.37539e-23
Cib2	3.0391e-65	0.304924	0.389	0.036	3.5682e-61
Ddx60	4.43572e-56	0.304694	0.312	0.021	5.20798e-52
Fnbp1	2.4148e-57	0.304556	0.431	0.071	2.83522e-53
Cds2	6.2453e-45	0.304229	0.528	0.152	7.33261e-41
Pqlc3	7.99947e-66	0.303505	0.385	0.034	9.39218e-62
Rassf2	1.59895e-57	0.303501	0.43	0.069	1.87732e-53
B230208H11Rik	3.5825e-63	0.303011	0.382	0.038	4.20621e-59
Irf9	5.43776e-55	0.301435	0.384	0.055	6.38447e-51
Tsc22d4	7.91799e-23	0.300265	0.843	0.444	9.29651e-19
Dynlt1f	2.69243e-65	0.300121	0.356	0.024	3.16118e-61
Acaa1a	5.26109e-64	0.300058	0.399	0.044	6.17704e-60
Zbtb7b	1.95514e-57	0.299844	0.434	0.071	2.29553e-53
Hpcal1	1.84132e-40	0.299705	0.584	0.198	2.16189e-36
Yipf1	2.57079e-62	0.299448	0.362	0.031	3.01837e-58
Vamp5	1.51093e-56	0.298989	0.472	0.091	1.77399e-52
Cdk2ap2	1.55204e-22	0.298878	0.85	0.475	1.82225e-18
Rabac1	1.52538e-26	0.298755	0.854	0.419	1.79094e-22
Arl6ip1	1.07151e-39	0.298612	0.644	0.234	1.25806e-35
Ccdc125	2.05757e-74	0.298607	0.332	0	2.41579e-70
Rara	1.16932e-40	0.298445	0.568	0.188	1.37289e-36
Ly6e	3.10661e-25	0.29838	0.579	0.276	3.64747e-21
Ctsh	1.22063e-47	0.297709	0.532	0.144	1.43314e-43
Rit1	1.1227e-51	0.297703	0.461	0.099	1.31816e-47
Mmrn1	4.54965e-56	0.297604	0.258	0	5.34174e-52
Serpinb6a	1.28873e-56	0.296893	0.358	0.039	1.5131e-52
Add1	4.05035e-57	0.296874	0.431	0.072	4.75552e-53
Ppp1r3d	1.24582e-53	0.296499	0.352	0.042	1.46272e-49
Cd244	1.76748e-45	0.296217	0.332	0.051	2.0752e-41
Mrpl34	7.34705e-66	0.295614	0.38	0.032	8.62617e-62
Uqcr10	2.28243e-40	0.294797	0.629	0.216	2.6798e-36
1110008P14Rik	2.31943e-48	0.294628	0.513	0.133	2.72324e-44
Mbd2	1.39571e-23	0.294466	0.791	0.402	1.6387e-19
Msra	5.57006e-31	0.292833	0.719	0.307	6.53981e-27
Tm2d2	3.05111e-57	0.29212	0.416	0.065	3.58231e-53
Tbcb	8.15329e-60	0.291796	0.394	0.049	9.57278e-56
Ssu72	6.45385e-26	0.291651	0.782	0.378	7.57747e-22
Med31	3.28072e-64	0.290265	0.408	0.045	3.85189e-60
Ggt1	1.25311e-44	0.290128	0.317	0.047	1.47127e-40
Acap1	2.28199e-59	0.289944	0.42	0.062	2.67928e-55
Irf7	3.25981e-54	0.289852	0.377	0.052	3.82734e-50
Chil5	5.60577e-67	0.289535	0.328	0.009	6.58173e-63
Igtp	4.27438e-54	0.289447	0.284	0.013	5.01855e-50
Ccndbp1	3.29646e-52	0.288368	0.466	0.1	3.87037e-48
Slc28a2	3.60495e-54	0.288303	0.403	0.065	4.23258e-50
Trp53inp1	2.97747e-45	0.288145	0.485	0.128	3.49584e-41
Vamp8	9.14823e-23	0.287661	0.833	0.418	1.07409e-18
Abcd2	7.14095e-59	0.286049	0.327	0.022	8.38419e-55
Capza1	8.06872e-23	0.285024	0.815	0.415	9.47349e-19
Slc35a5	1.08522e-51	0.284768	0.399	0.067	1.27416e-47
Irak4	1.29434e-53	0.284714	0.374	0.052	1.51968e-49
Capzb	3.81418e-18	0.283709	0.903	0.554	4.47823e-14
Cd81	1.3715e-46	0.283154	0.362	0.061	1.61028e-42
Rab27b	7.61464e-49	0.283126	0.265	0.014	8.94035e-45
Mpig6b	2.9873e-57	0.282995	0.263	0	3.50738e-53
Nhsl2	3.23408e-56	0.282889	0.337	0.031	3.79713e-52
Sh2b3	8.71155e-50	0.282738	0.361	0.054	1.02282e-45
Anxa5	4.75334e-49	0.282608	0.425	0.086	5.5809e-45
Ccdc88c	1.04459e-52	0.281472	0.42	0.074	1.22645e-48
Nptn	5.57887e-29	0.281444	0.582	0.242	6.55015e-25
Fam96a	5.32739e-58	0.281371	0.373	0.044	6.25489e-54
Sdhb	1.09452e-53	0.281127	0.442	0.082	1.28508e-49
Ctla2b	2.9873e-57	0.281108	0.263	0	3.50738e-53
Psmb3	2.06961e-45	0.281098	0.577	0.172	2.42992e-41
Mmd	3.19142e-40	0.281041	0.318	0.056	3.74704e-36
H2afv	6.2127e-59	0.280741	0.384	0.046	7.29434e-55
Dctn2	6.06341e-47	0.280573	0.496	0.126	7.11905e-43
Cela1	7.61766e-58	0.279845	0.265	0	8.9439e-54
Tubb4b	2.13478e-34	0.278118	0.595	0.221	2.50645e-30
Itga4	4.54755e-53	0.277915	0.304	0.022	5.33928e-49
Slc2a3	1.19855e-24	0.277791	0.829	0.408	1.40722e-20
Pira2	6.21146e-32	0.277662	0.623	0.247	7.29287e-28
Lta4h	3.69332e-46	0.276996	0.302	0.035	4.33633e-42
Nadk	1.22886e-19	0.276257	0.803	0.433	1.44281e-15
Mfsd2b	1.01538e-53	0.276115	0.248	0	1.19216e-49
Arhgap10	2.21706e-52	0.27607	0.258	0.006	2.60305e-48
Hpse	1.21702e-54	0.276059	0.261	0.004	1.42891e-50
Map3k3	1.70362e-51	0.275351	0.367	0.053	2.00022e-47
Tpm1	4.92818e-51	0.275315	0.261	0.009	5.78618e-47
Tmem50b	9.13465e-53	0.27523	0.383	0.059	1.0725e-48
Smap1	1.69603e-40	0.275147	0.548	0.172	1.99131e-36
Pbx1	9.99796e-35	0.275134	0.601	0.222	1.17386e-30
Pbx2	3.21471e-45	0.275049	0.458	0.112	3.77439e-41
Ubxn6	6.49242e-56	0.274898	0.363	0.042	7.62274e-52
Plbd1	3.34279e-21	0.274084	0.756	0.401	3.92477e-17
P2ry12	1.38971e-48	0.274074	0.284	0.022	1.63166e-44
Stat5b	2.8184e-53	0.273681	0.352	0.044	3.30909e-49
Svip	1.02638e-59	0.273188	0.304	0.012	1.20507e-55
Ppp1cc	2.56941e-40	0.272359	0.599	0.2	3.01675e-36
Arhgap25	1.18036e-38	0.272296	0.512	0.165	1.38587e-34
Cd47	4.62993e-16	0.271675	0.9	0.54	5.436e-12
Ndufs6	1.00136e-54	0.271012	0.413	0.065	1.1757e-50
Mrgpra2b	1.56311e-22	0.270896	0.747	0.375	1.83525e-18
Itgal	9.49989e-29	0.270628	0.644	0.28	1.11538e-24
Mien1	4.59008e-47	0.2703	0.486	0.12	5.38921e-43
Ehd4	3.07647e-40	0.270262	0.31	0.053	3.61208e-36
Vill	1.29551e-50	0.269292	0.311	0.031	1.52106e-46
Atrn	3.38024e-53	0.268927	0.346	0.04	3.96874e-49
Ampd3	4.71769e-45	0.268888	0.471	0.118	5.53904e-41
Prkab1	8.39442e-55	0.268598	0.351	0.04	9.85588e-51
Tmem258	1.47745e-39	0.268444	0.561	0.181	1.73468e-35
Il6ra	7.29439e-38	0.267867	0.478	0.145	8.56434e-34
Gabarapl2	1.867e-20	0.267544	0.802	0.406	2.19205e-16
Chil1	5.33324e-16	0.267515	0.886	0.549	6.26175e-12
Ndufb4	1.16941e-55	0.267051	0.41	0.062	1.37301e-51
Psma2	6.24191e-40	0.266852	0.595	0.193	7.32862e-36
Zfand4	6.04424e-53	0.26676	0.299	0.021	7.09654e-49
Ric8a	7.0201e-51	0.266689	0.362	0.052	8.2423e-47
Taf10	2.35723e-44	0.266017	0.48	0.124	2.76763e-40
Fuca1	1.12593e-31	0.266002	0.594	0.233	1.32196e-27
Cox7a2	1.31055e-21	0.265854	0.768	0.392	1.53871e-17
mt-Atp8	8.34857e-46	0.265587	0.413	0.088	9.80206e-42
Cdc42ep5	1.72525e-49	0.265244	0.242	0.005	2.02561e-45
Itgb1	1.70864e-29	0.265213	0.473	0.173	2.00612e-25
Asxl1	1.35706e-42	0.264983	0.455	0.118	1.59333e-38
Klra17	9.64388e-49	0.264781	0.359	0.055	1.13229e-44
Mylk	4.34296e-49	0.264342	0.228	0	5.09907e-45
Ifngr1	5.33764e-32	0.264254	0.569	0.213	6.26692e-28
Mob3a	9.92803e-47	0.26409	0.382	0.071	1.16565e-42
Trappc6b	7.59614e-52	0.263813	0.387	0.061	8.91863e-48
Zfhx3	6.75958e-49	0.2638	0.322	0.039	7.93642e-45
Fyb	1.84657e-18	0.263461	0.82	0.453	2.16805e-14
Klhl6	5.97385e-55	0.263452	0.331	0.029	7.0139e-51
Psmb1	6.23615e-39	0.2632	0.55	0.178	7.32187e-35
Pacsin2	8.1526e-46	0.263153	0.41	0.086	9.57196e-42
Tfdp1	2.50105e-58	0.263114	0.309	0.015	2.93648e-54
Cox5b	3.24015e-25	0.263026	0.74	0.34	3.80425e-21
Sun2	1.0987e-36	0.262823	0.543	0.18	1.28998e-32
Ppp3ca	6.41472e-35	0.262574	0.57	0.201	7.53153e-31
Reep5	4.74027e-34	0.262372	0.62	0.229	5.56555e-30
Arhgap30	7.24821e-28	0.261002	0.658	0.28	8.51012e-24
Sgk1	2.10433e-35	0.260842	0.476	0.152	2.47069e-31
Mpc1	1.09869e-21	0.260759	0.77	0.386	1.28997e-17
Lyn	2.63006e-17	0.260509	0.885	0.521	3.08795e-13
B4galt3	5.00264e-47	0.260113	0.356	0.058	5.8736e-43
Traf3ip3	1.56721e-58	0.259422	0.304	0.013	1.84006e-54
Cr1l	1.3764e-42	0.259016	0.435	0.107	1.61603e-38
Mfsd14b	1.22048e-39	0.259008	0.486	0.142	1.43297e-35
Mcemp1	1.11899e-18	0.25898	0.941	0.684	1.3138e-14
Arap3	2.25845e-51	0.257938	0.398	0.066	2.65164e-47
Klhl2	1.79316e-36	0.25706	0.519	0.168	2.10535e-32
Dhrs1	1.77539e-49	0.257012	0.413	0.08	2.08448e-45
Uqcrh	1.89091e-16	0.255599	0.862	0.488	2.22011e-12
Mpl	2.24334e-49	0.255323	0.229	0	2.63391e-45
Gpr65	3.81946e-48	0.254899	0.312	0.035	4.48442e-44
Hsd17b11	1.91399e-40	0.254874	0.441	0.118	2.24721e-36
Fcgr4	1.375e-32	0.254777	0.592	0.221	1.61438e-28
Psma7	1.51912e-36	0.254566	0.56	0.187	1.78359e-32
Ndufb3	1.64535e-46	0.254457	0.441	0.098	1.9318e-42
Cd300lb	3.52446e-34	0.254338	0.549	0.193	4.13807e-30
Tmem160	5.8171e-59	0.254264	0.335	0.025	6.82986e-55
Nfu1	2.23594e-59	0.253988	0.311	0.014	2.62521e-55
Atp6v1g1	1.10052e-19	0.253894	0.965	0.722	1.29212e-15
Sash3	2.77781e-53	0.253579	0.317	0.028	3.26143e-49
Vrk3	6.23107e-50	0.253106	0.361	0.053	7.3159e-46
Fry	7.19922e-52	0.252908	0.326	0.034	8.45261e-48
Tubb1	4.33095e-47	0.252672	0.219	0	5.08497e-43
Mtpn	2.84316e-36	0.25233	0.543	0.185	3.33815e-32
Plcg2	1.01187e-49	0.252269	0.388	0.065	1.18804e-45
Shisa5	1.27235e-28	0.252212	0.585	0.244	1.49387e-24
Cap1	3.02102e-15	0.252129	0.845	0.462	3.54698e-11
Gmpr	4.33095e-47	0.251949	0.219	0	5.08497e-43
Nudt3	2.66769e-47	0.251898	0.279	0.022	3.13213e-43
Rps6ka1	1.19812e-48	0.251802	0.384	0.066	1.40672e-44
Dhcr24	2.5248e-43	0.251253	0.253	0.019	2.96437e-39
Trim12a	2.1262e-31	0.250889	0.554	0.209	2.49638e-27
Pgls	1.51642e-48	0.250724	0.405	0.074	1.78043e-44
Trappc4	4.25853e-44	0.250173	0.475	0.12	4.99994e-40
Ncf4	5.81414e-14	0.250144	0.872	0.568	6.82638e-10
Ddit4	1.51729e-17	-0.250475	0.045	0.168	1.78145e-13
Kras	2.26171e-06	-0.251089	0.52	0.462	0.0265548
Denr	1.80834e-05	-0.251118	0.161	0.215	0.212317
Dmxl2	1.95747e-06	-0.251587	0.551	0.493	0.0229826
Optn	5.99698e-06	-0.251668	0.203	0.255	0.0704105
Ralgapa1	0.00075273	-0.252195	0.286	0.295	1
Esd	5.35771e-23	-0.252812	0.809	0.721	6.29049e-19
Fbxl3	4.13811e-05	-0.253014	0.284	0.309	0.485855
Atf7ip	7.93003e-05	-0.254256	0.371	0.368	0.931065
Brd4	0.000129781	-0.254304	0.397	0.373	1
Kdm2a	3.04287e-06	-0.254773	0.389	0.396	0.0357264
Cox17	1.13327e-10	-0.25509	0.677	0.559	1.33057e-06
Zfp608	1.05201e-05	-0.255132	0.195	0.246	0.123517
Tlr6	4.19803e-08	-0.25521	0.152	0.234	0.000492891
Morf4l1	2.97072e-14	-0.256168	0.694	0.598	3.48793e-10
Batf	4.45596e-05	-0.256419	0.16	0.211	0.523174
Rnf19a	9.06987e-07	-0.256591	0.152	0.219	0.0106489
Rsrc2	3.33939e-06	-0.25678	0.493	0.447	0.0392077
Hnrnpa0	3.81535e-05	-0.257291	0.312	0.328	0.44796
Creb5	9.97917e-23	-0.25736	0.005	0.125	1.17165e-18
Lypd3	4.84911e-27	-0.257417	0	0.134	5.69335e-23
Rps17	0.000113686	-0.257674	0.436	0.402	1
Elk4	6.65083e-09	-0.257685	0.125	0.211	7.80874e-05
Csf2rb2	0.00397216	-0.25807	0.27	0.271	1
Flcn	3.61903e-18	-0.258239	0.045	0.173	4.2491e-14
Bcl3	0.000157369	-0.258477	0.328	0.333	1
Rbm25	6.53702e-05	-0.258574	0.458	0.414	0.767512
Mid1	1.99576e-20	-0.258607	0.009	0.121	2.34322e-16
Tnfaip6	9.54289e-18	-0.258637	0.032	0.151	1.12043e-13
Col1a1	1.77902e-28	-0.258706	0	0.141	2.08875e-24
Rps2	1.02585e-20	-0.259404	0.747	0.688	1.20445e-16
Rdh12	4.65136e-13	-0.259809	0.742	0.616	5.46116e-09
Hgsnat	0.00301957	-0.260545	0.25	0.262	1
Ifnar2	5.75274e-05	-0.260566	0.439	0.399	0.675429
Hspa1b	1.87797e-19	-0.260907	0.032	0.161	2.20492e-15
Trf	0.000687919	-0.261673	0.234	0.265	1
Med13	1.18676e-06	-0.261992	0.224	0.282	0.0139338
Mllt6	3.53731e-27	-0.262009	0.004	0.144	4.15315e-23
Ccl9	9.84371e-10	-0.262049	0.055	0.139	1.15575e-05
Fuca2	9.54398e-05	-0.262977	0.222	0.255	1
Pdcd1lg2	3.37882e-29	-0.263691	0	0.145	3.96707e-25
Impact	5.05422e-23	-0.263984	0.019	0.154	5.93416e-19
Eif1	9.76068e-152	-0.264008	0.996	0.976	1.146e-147
Atp1a1	3.72364e-12	-0.264031	0.082	0.187	4.37193e-08
Rpl10a	2.24357e-06	-0.264032	0.344	0.376	0.0263418
Vegfa	1.35841e-11	-0.264255	0.081	0.181	1.59491e-07
Mtm1	1.6163e-12	-0.264306	0.069	0.173	1.8977e-08
Eif5a	9.69552e-09	-0.264361	0.62	0.528	0.000113835
Lcor	1.60624e-09	-0.264375	0.095	0.184	1.88588e-05
Gpbp1	0.000224904	-0.265692	0.285	0.298	1
Sp140	2.37379e-09	-0.266038	0.602	0.516	2.78706e-05
Ube2n	0.000189036	-0.2663	0.348	0.34	1
Eif4g2	2.87024e-10	-0.266887	0.582	0.527	3.36994e-06
Rab5a	5.27292e-06	-0.267304	0.25	0.292	0.0619094
Rbbp6	1.63219e-06	-0.268449	0.208	0.267	0.0191635
Srebf2	3.61096e-06	-0.268646	0.206	0.26	0.0423963
Cd24a	8.2069e-40	-0.268689	0.848	0.805	9.63572e-36
Tank	1.52519e-06	-0.269137	0.214	0.269	0.0179072
Tbc1d23	9.12576e-05	-0.269599	0.357	0.355	1
Zfand2a	1.14845e-21	-0.27014	0.021	0.152	1.34839e-17
Neu1	4.7484e-05	-0.27024	0.314	0.325	0.55751
Nek6	7.91678e-14	-0.271012	0.078	0.193	9.29509e-10
Kansl1l	1.76618e-15	-0.27135	0.066	0.187	2.07367e-11
Ddx5	5.36537e-71	-0.272399	0.937	0.902	6.29949e-67
Pmaip1	4.47689e-24	-0.273699	0.012	0.147	5.25632e-20
Ugcg	0.000479903	-0.273741	0.34	0.331	1
Vps18	1.26543e-13	-0.273849	0.089	0.205	1.48575e-09
Sra1	1.63726e-05	-0.274044	0.406	0.385	0.192231
Eef1a1	4.29917e-69	-0.275183	0.938	0.913	5.04766e-65
Fbxo30	6.2526e-14	-0.275776	0.066	0.176	7.34117e-10
Ppp2ca	6.45517e-11	-0.276105	0.603	0.534	7.57902e-07
Pcf11	5.69718e-06	-0.276538	0.243	0.287	0.0668906
Fpr2	1.49722e-26	-0.276571	0.768	0.706	1.75789e-22
Tollip	1.15487e-06	-0.276797	0.27	0.314	0.0135593
Adam17	9.40644e-09	-0.276854	0.161	0.244	0.000110441
Mfsd1	3.29988e-11	-0.277344	0.118	0.22	3.87439e-07
Trnt1	2.76407e-09	-0.277823	0.145	0.232	3.24529e-05
Tmem251	5.50817e-13	-0.278321	0.097	0.208	6.46714e-09
Baz2b	3.23418e-10	-0.278908	0.571	0.522	3.79725e-06
Rb1cc1	1.76485e-08	-0.279491	0.525	0.479	0.000207211
Metrnl	1.53361e-07	-0.280036	0.299	0.354	0.00180061
Lmbrd1	8.53264e-07	-0.280293	0.264	0.307	0.0100182
Pgam1	9.47923e-19	-0.280305	0.696	0.624	1.11296e-14
Mtmr6	2.48902e-06	-0.280666	0.353	0.364	0.0292236
Pitpnc1	2.42807e-07	-0.280791	0.186	0.255	0.0028508
Bcl2a1d	3.6562e-30	-0.281099	0	0.149	4.29274e-26
Gclc	1.84089e-15	-0.281565	0.042	0.154	2.16138e-11
Arl4c	2.33947e-15	-0.282499	0.046	0.159	2.74677e-11
Bnip3	3.86896e-08	-0.282923	0.172	0.251	0.000454255
Tfe3	2.46639e-07	-0.283069	0.226	0.285	0.00289579
Hspa4l	1.08336e-08	-0.283081	0.116	0.201	0.000127197
Atp6v1c1	1.02628e-06	-0.283774	0.161	0.225	0.0120496
Dtx4	1.99589e-21	-0.284118	0.031	0.168	2.34338e-17
Csde1	4.19264e-07	-0.284576	0.395	0.399	0.00492258
Ciapin1	8.59319e-18	-0.284616	0.051	0.179	1.00893e-13
Dusp2	2.39339e-23	-0.28463	0.007	0.133	2.81008e-19
Eif4e	3.91768e-18	-0.285195	0.041	0.166	4.59975e-14
Rffl	1.0469e-08	-0.285383	0.188	0.267	0.000122916
Fosl1	2.47526e-33	-0.285765	0	0.165	2.90621e-29
Ftl1	4.46439e-139	-0.285945	1	0.994	5.24164e-135
Diaph1	1.73394e-29	-0.288525	0.755	0.705	2.03581e-25
Rela	1.77307e-06	-0.289069	0.261	0.302	0.0208176
Sprr1a	2.09365e-30	-0.289249	0	0.151	2.45816e-26
C5ar1	2.61045e-44	-0.289908	0.856	0.769	3.06493e-40
Sertad1	2.19907e-07	-0.290095	0.242	0.3	0.00258193
Csta1	1.93974e-29	-0.290258	0	0.146	2.27745e-25
Arl5b	4.95291e-18	-0.290326	0.05	0.178	5.81521e-14
Prkcd	5.33607e-13	-0.290599	0.628	0.554	6.26508e-09
Zfp36	8.35291e-19	-0.290974	0.781	0.686	9.80716e-15
Ggta1	1.69947e-27	-0.292265	0.011	0.161	1.99535e-23
Stfa1	1.51218e-13	-0.293265	0.119	0.265	1.77545e-09
Kmt5a	8.56644e-07	-0.293739	0.373	0.384	0.0100579
Psd4	1.65228e-07	-0.293949	0.216	0.278	0.00193995
Rictor	2.41331e-10	-0.294338	0.155	0.252	2.83346e-06
Wfdc17	4.39358e-20	-0.294653	0.86	0.959	5.1585e-16
Herpud1	1.57067e-06	-0.295854	0.279	0.319	0.0184412
Tmem33	4.33799e-10	-0.296052	0.145	0.238	5.09324e-06
Egr1	1.31759e-14	-0.296093	0.048	0.159	1.54698e-10
Csnk1a1	3.0392e-08	-0.296658	0.356	0.385	0.000356833
Uvrag	2.43288e-10	-0.296695	0.166	0.261	2.85644e-06
Cd33	2.50551e-37	-0.297732	0.841	0.764	2.94172e-33
H2-K1	9.31001e-23	-0.298369	0.761	0.681	1.09309e-18
Map7d1	4.04969e-07	-0.298515	0.354	0.375	0.00475475
Nampt	5.11222e-05	-0.298971	0.388	0.372	0.600226
Kctd12	4.63649e-08	-0.299044	0.553	0.491	0.00054437
Tecpr1	2.82931e-16	-0.299219	0.066	0.191	3.32189e-12
Ankrd22	2.48997e-05	-0.299733	0.326	0.332	0.292347
Napa	1.72795e-08	-0.30051	0.228	0.299	0.000202879
2310046K23Rik	6.85209e-31	-0.300692	0	0.153	8.04504e-27
Csf3	2.92828e-23	-0.301114	0	0.115	3.43809e-19
Polr2a	6.42564e-08	-0.301175	0.219	0.285	0.000754434
Map2k3	7.34856e-16	-0.301328	0.606	0.581	8.62794e-12
Mdm2	7.04002e-07	-0.30174	0.374	0.384	0.00826569
Serpinb2	2.08192e-16	-0.302256	0.057	0.18	2.44438e-12
Slc16a3	6.16631e-31	-0.302268	0.778	0.714	7.23986e-27
Ezr	1.66809e-09	-0.302367	0.633	0.539	1.9585e-05
Pabpc1	1.52736e-24	-0.302916	0.693	0.658	1.79327e-20
Dnajb9	2.68949e-12	-0.303027	0.11	0.22	3.15772e-08
Gls	6.27258e-09	-0.304021	0.206	0.285	7.36463e-05
Cd80	1.36199e-24	-0.304331	0.037	0.194	1.59911e-20
Rpl3	2.35309e-09	-0.304549	0.297	0.365	2.76277e-05
Krt5	4.52326e-34	-0.304554	0	0.168	5.31076e-30
Jmjd1c	5.33961e-09	-0.30497	0.437	0.44	6.26923e-05
Pfkl	5.75403e-13	-0.30534	0.14	0.254	6.75581e-09
Irf2bp2	2.49981e-07	-0.305389	0.182	0.249	0.00293503
P4ha1	7.22649e-17	-0.305755	0.081	0.214	8.48462e-13
Qk	8.3006e-08	-0.306963	0.33	0.362	0.000974574
Alas1	1.07131e-11	-0.307932	0.577	0.52	1.25782e-07
Rnh1	2.49754e-06	-0.308592	0.411	0.396	0.0293236
Srxn1	4.2834e-08	-0.308684	0.209	0.284	0.000502914
Prnp	1.08261e-09	-0.309065	0.135	0.227	1.27109e-05
Prdx6	7.06469e-32	-0.309813	0.779	0.701	8.29466e-28
Slc9a3r1	2.74026e-10	-0.309828	0.524	0.486	3.21734e-06
Rab1a	2.00045e-08	-0.310093	0.346	0.378	0.000234873
Sat1	1.41053e-54	-0.31055	0.913	0.853	1.65611e-50
Mafg	8.69665e-14	-0.311629	0.613	0.549	1.02107e-09
Eif3a	6.78262e-09	-0.311872	0.183	0.265	7.96348e-05
Agpat4	6.13616e-26	-0.312975	0.027	0.184	7.20447e-22
Hbb-bs	3.02443e-31	-0.313071	0.823	0.758	3.55099e-27
Aff1	4.35387e-08	-0.313665	0.24	0.304	0.000511188
Slc2a1	2.84751e-08	-0.313668	0.343	0.379	0.000334326
Krt17	1.34659e-32	-0.313807	0	0.161	1.58104e-28
Dusp1	4.90488e-30	-0.314258	0.808	0.793	5.75882e-26
Klf7	1.90213e-12	-0.314417	0.553	0.521	2.2333e-08
2010005H15Rik	5.40319e-13	-0.315553	0.037	0.133	6.34388e-09
Eaf1	2.25993e-20	-0.315809	0.062	0.208	2.65338e-16
Pts	2.33242e-05	-0.316186	0.403	0.381	0.273849
Fndc3a	6.05429e-14	-0.318107	0.13	0.248	7.10834e-10
Cyp4f18	1.45893e-23	-0.321601	0.747	0.687	1.71293e-19
Gm21188	4.13528e-09	-0.322569	0.155	0.238	4.85523e-05
Rps26	5.86961e-16	-0.322855	0.626	0.586	6.8915e-12
Ube2k	2.14358e-12	-0.323239	0.181	0.286	2.51678e-08
Chic2	4.67199e-12	-0.323403	0.564	0.513	5.48538e-08
Sfpq	3.40571e-08	-0.325003	0.366	0.388	0.000399864
Igf2r	3.22813e-18	-0.325152	0.068	0.204	3.79015e-14
Homer1	7.02909e-26	-0.325746	0.032	0.192	8.25286e-22
Alkbh5	1.08731e-13	-0.325779	0.156	0.275	1.27661e-09
Lrrfip2	4.47995e-09	-0.325934	0.445	0.436	5.25991e-05
E330009J07Rik	3.4806e-17	-0.328479	0.095	0.232	4.08657e-13
Nedd9	6.73214e-11	-0.328985	0.514	0.486	7.9042e-07
Clec4n	6.72444e-24	-0.329277	0.029	0.176	7.89516e-20
Tuba1c	7.04109e-10	-0.329653	0.243	0.316	8.26694e-06
Ski	2.60943e-16	-0.329823	0.116	0.249	3.06373e-12
Ifitm1	1.29402e-23	-0.33074	0.825	0.945	1.51931e-19
Golph3	4.95696e-11	-0.332672	0.243	0.328	5.81997e-07
Spata13	5.9948e-11	-0.332866	0.232	0.325	7.03849e-07
Mif	1.66494e-14	-0.33373	0.498	0.534	1.95481e-10
Tceal9	1.05468e-12	-0.3338	0.112	0.225	1.2383e-08
Hspb1	1.50145e-37	-0.333956	0	0.185	1.76285e-33
Gm14005	3.28667e-10	-0.333982	0.195	0.282	3.85887e-06
Cnfn	2.66373e-36	-0.33404	0	0.179	3.12749e-32
Epb41l2	1.51013e-25	-0.334328	0.043	0.208	1.77305e-21
App	2.34723e-42	-0.334463	0.776	0.74	2.75588e-38
Slc25a37	5.20584e-10	-0.336147	0.264	0.334	6.11218e-06
Sprr2d	8.44832e-37	-0.338096	0	0.181	9.91917e-33
Ubap1	2.92354e-12	-0.339309	0.409	0.453	3.43253e-08
Serinc3	3.58212e-28	-0.339588	0.682	0.658	4.20577e-24
Bax	1.84502e-17	-0.340558	0.108	0.249	2.16624e-13
Slc38a2	2.27292e-15	-0.342015	0.543	0.528	2.66864e-11
Upp1	4.90784e-28	-0.34267	0.73	0.687	5.76229e-24
Nap1l4	3.09627e-13	-0.342709	0.182	0.289	3.63533e-09
Syk	2.40683e-30	-0.342745	0.709	0.666	2.82586e-26
Abi1	2.70557e-11	-0.343534	0.375	0.418	3.17661e-07
Mafk	2.33689e-19	-0.34367	0.098	0.247	2.74374e-15
Dot1l	3.26986e-26	-0.343687	0.035	0.198	3.83914e-22
Gfod1	5.61037e-14	-0.343697	0.152	0.272	6.58713e-10
Ptbp3	1.37469e-37	-0.344202	0.725	0.702	1.61402e-33
Gpat3	2.60503e-11	-0.344601	0.214	0.305	3.05856e-07
Ptprj	3.03376e-11	-0.345133	0.358	0.411	3.56193e-07
Isy1	2.4958e-26	-0.347159	0.055	0.227	2.93031e-22
Sub1	2.73163e-40	-0.347418	0.804	0.744	3.20721e-36
Wwp2	3.05519e-10	-0.347616	0.259	0.331	3.5871e-06
Emd	7.99243e-13	-0.3489	0.229	0.328	9.38391e-09
Pik3ap1	2.28146e-31	-0.34903	0.033	0.22	2.67866e-27
Arf4	1.12102e-12	-0.349354	0.234	0.329	1.31619e-08
Lrrc8d	2.46515e-13	-0.349643	0.201	0.309	2.89434e-09
Plet1	1.40556e-33	-0.350507	0	0.166	1.65027e-29
Rpl12	8.00306e-15	-0.351452	0.475	0.505	9.39639e-11
Tnfaip2	1.00682e-18	-0.352482	0.701	0.625	1.1821e-14
Rpl5	1.87745e-11	-0.353125	0.414	0.44	2.20431e-07
Cdc42ep4	1.3565e-26	-0.35319	0.05	0.222	1.59267e-22
N4bp2l1	5.13064e-11	-0.356375	0.213	0.301	6.02389e-07
Atp6v1a	2.11669e-12	-0.357124	0.399	0.435	2.4852e-08
Prkd3	2.72111e-11	-0.358183	0.171	0.267	3.19485e-07
Dirc2	2.20106e-27	-0.359024	0.055	0.234	2.58427e-23
Ell	1.05163e-15	-0.359826	0.181	0.308	1.23472e-11
Ptgs2os2	1.28833e-36	-0.361024	0.016	0.214	1.51263e-32
Sdcbp	4.2684e-72	-0.361241	0.895	0.848	5.01153e-68
Flg	1.48619e-38	-0.361715	0	0.189	1.74493e-34
Prdx1	3.2536e-08	-0.362026	0.152	0.231	0.000382005
Ifnar1	2.41157e-14	-0.362434	0.195	0.312	2.83142e-10
Rpl14	9.33502e-13	-0.363471	0.372	0.429	1.09602e-08
Wsb2	3.43235e-17	-0.364223	0.15	0.287	4.02992e-13
Sh2d3c	2.69534e-15	-0.364723	0.52	0.519	3.1646e-11
Zbtb7a	1.48194e-11	-0.364749	0.287	0.362	1.73994e-07
Bach1	2.88443e-13	-0.365397	0.485	0.488	3.38661e-09
Btbd9	1.09419e-20	-0.365763	0.09	0.244	1.28469e-16
Ndfip2	5.22118e-14	-0.365773	0.213	0.322	6.13018e-10
Slpi	5.45936e-100	-0.367067	0.979	0.966	6.40984e-96
Tlr13	2.5491e-13	-0.368	0.341	0.415	2.9929e-09
Slc43a2	3.61188e-22	-0.370805	0.068	0.225	4.2407e-18
Wnk1	3.32689e-15	-0.371733	0.451	0.482	3.90611e-11
Mef2a	6.59685e-13	-0.374056	0.295	0.374	7.74536e-09
Tatdn2	1.6913e-24	-0.374368	0.077	0.247	1.98576e-20
Gpr132	3.28247e-36	-0.374609	0.019	0.216	3.85395e-32
3110043O21Rik	4.10018e-30	-0.375869	0.038	0.221	4.81403e-26
Adam8	9.39418e-40	-0.376196	0.788	0.718	1.10297e-35
Slc20a1	2.99232e-24	-0.376407	0.051	0.213	3.51328e-20
Fbxo11	2.34941e-14	-0.377078	0.211	0.322	2.75845e-10
2023-03-07	1.44888e-28	-0.377538	0.61	0.638	1.70113e-24
Dgat2	1.55088e-10	-0.377643	0.434	0.439	1.82089e-06
Ccr1	1.68931e-79	-0.379387	0.897	0.867	1.98342e-75
Ddit3	1.45672e-12	-0.380219	0.279	0.365	1.71034e-08
Il1r2	1.14888e-43	-0.380244	0.813	0.764	1.3489e-39
Gpr35	1.06399e-31	-0.381306	0.038	0.229	1.24923e-27
Raf1	5.30108e-19	-0.381878	0.532	0.547	6.224e-15
Zfp292	3.1847e-14	-0.384117	0.269	0.368	3.73916e-10
Zswim4	2.45714e-30	-0.384813	0.064	0.26	2.88493e-26
Ccdc71l	1.24319e-15	-0.385001	0.187	0.313	1.45964e-11
Higd1a	1.33673e-14	-0.385287	0.232	0.339	1.56946e-10
Dennd1b	1.94908e-15	-0.385573	0.197	0.316	2.28841e-11
Nfkbie	1.65298e-31	-0.385689	0.045	0.239	1.94077e-27
Klhl24	5.28725e-17	-0.386843	0.394	0.467	6.20776e-13
Il10ra	3.21661e-20	-0.387445	0.136	0.291	3.77662e-16
Ctsd	1.14584e-102	-0.387799	0.945	0.926	1.34533e-98
Slc6a6	1.19e-23	-0.38876	0.594	0.587	1.39717e-19
Cxcr4	2.50712e-09	-0.388813	0.463	0.445	2.94361e-05
Ggct	9.07795e-39	-0.3896	0.011	0.214	1.06584e-34
Il10rb	7.07529e-21	-0.394945	0.463	0.515	8.3071e-17
Stx6	6.61746e-28	-0.396425	0.079	0.269	7.76956e-24
Gm14286	5.86094e-40	-0.396432	0.026	0.247	6.88133e-36
M6pr	5.10078e-26	-0.397469	0.099	0.284	5.98882e-22
Rnf11	3.58455e-25	-0.397698	0.571	0.593	4.20862e-21
Klf4	1.32168e-35	-0.399257	0.027	0.229	1.55179e-31
Rps15	7.68217e-25	-0.399555	0.542	0.58	9.01963e-21
Dock10	2.3452e-34	-0.400819	0.027	0.224	2.7535e-30
H3f3b	3.68765e-141	-0.400819	0.967	0.962	4.32967e-137
Hnrnpa3	1.18352e-15	-0.401857	0.295	0.391	1.38957e-11
Cd68	4.71109e-13	-0.401949	0.333	0.395	5.5313e-09
Gpr84	1.49248e-17	-0.40196	0.121	0.259	1.75232e-13
Cyth1	2.19588e-17	-0.402235	0.337	0.432	2.57818e-13
Relb	7.54499e-31	-0.403437	0.078	0.28	8.85858e-27
Lilrb4a	3.72934e-17	-0.403683	0.353	0.438	4.37862e-13
Map4k4	8.27665e-15	-0.403772	0.351	0.424	9.71762e-11
Ptpn23	1.48893e-34	-0.404357	0.052	0.262	1.74815e-30
Tpd52	2.28299e-91	-0.40468	0.901	0.894	2.68046e-87
Arih2	1.48686e-22	-0.406467	0.152	0.318	1.74572e-18
Crct1	1.19892e-43	-0.406701	0	0.213	1.40765e-39
Hbp1	1.50793e-27	-0.408633	0.525	0.58	1.77047e-23
Sntb2	1.23787e-16	-0.408665	0.264	0.376	1.45338e-12
Cd93	7.45432e-24	-0.410746	0.094	0.267	8.75212e-20
Slc31a2	3.8682e-14	-0.412656	0.478	0.474	4.54166e-10
Plk2	1.01207e-17	-0.413321	0.128	0.271	1.18827e-13
Ago2	3.10455e-15	-0.414076	0.393	0.451	3.64505e-11
Arg2	6.12371e-50	-0.414983	0.725	0.742	7.18985e-46
Clk1	3.86153e-29	-0.414997	0.553	0.6	4.53382e-25
Rnf19b	5.79904e-20	-0.415039	0.461	0.513	6.80865e-16
Plekhm2	4.88301e-36	-0.415234	0.05	0.266	5.73314e-32
Lasp1	2.39218e-39	-0.415683	0.696	0.679	2.80865e-35
Litaf	3.69721e-95	-0.415887	0.902	0.894	4.3409e-91
Cks2	5.41689e-15	-0.417446	0.268	0.379	6.35997e-11
Furin	8.80494e-26	-0.421433	0.512	0.568	1.03379e-21
Iqsec1	2.84365e-26	-0.422546	0.55	0.576	3.33873e-22
Osgin1	5.55615e-15	-0.424467	0.278	0.376	6.52348e-11
Sik3	5.25412e-21	-0.426078	0.208	0.354	6.16886e-17
Chka	1.26599e-32	-0.428092	0.036	0.229	1.4864e-28
Mirt1	2.88433e-18	-0.429701	0.408	0.472	3.38649e-14
Bcl2l1	2.48004e-19	-0.429738	0.289	0.412	2.91182e-15
Retreg1	4.54943e-24	-0.430894	0.426	0.518	5.34148e-20
Ptma	4.76233e-21	-0.431438	0.289	0.439	5.59145e-17
Stfa3	2.88168e-34	-0.432874	0.081	0.32	3.38338e-30
Hdc	3.43265e-123	-0.432889	0.936	0.929	4.03027e-119
Rbms1	5.5931e-41	-0.434426	0.667	0.675	6.56685e-37
Hectd1	5.19372e-38	-0.436673	0.612	0.654	6.09795e-34
Gdap10	1.79275e-29	-0.437529	0.074	0.268	2.10487e-25
Tbk1	1.15478e-24	-0.437624	0.156	0.333	1.35583e-20
Nfkbid	9.21758e-18	-0.437847	0.181	0.319	1.08224e-13
B4galt5	7.77342e-25	-0.43803	0.138	0.315	9.12677e-21
Mxd1	2.87835e-150	-0.44055	0.971	0.953	3.37947e-146
Hnrnpa2b1	7.33263e-24	-0.441116	0.415	0.506	8.60924e-20
Fam162a	1.27766e-20	-0.441791	0.154	0.313	1.50011e-16
Mrpl52	6.28478e-21	-0.444001	0.143	0.3	7.37896e-17
Crem	2.36101e-33	-0.444936	0.068	0.278	2.77207e-29
Nfat5	8.64585e-22	-0.444975	0.222	0.374	1.01511e-17
Runx1	8.15096e-21	-0.446217	0.202	0.354	9.57004e-17
Cltc	1.34156e-27	-0.44633	0.486	0.558	1.57512e-23
Chst11	3.80045e-24	-0.448101	0.173	0.344	4.46211e-20
Jdp2	3.94123e-21	-0.448103	0.436	0.496	4.6274e-17
Lpin2	6.95409e-23	-0.448333	0.249	0.406	8.16479e-19
Ftl1-ps1	6.76333e-25	-0.44881	0.186	0.361	7.94082e-21
Tet2	1.55089e-25	-0.449039	0.193	0.373	1.8209e-21
Neurl3	3.41724e-23	-0.451259	0.471	0.533	4.01219e-19
Saa3	5.16785e-23	-0.452871	0.012	0.142	6.06757e-19
Dedd2	1.51606e-23	-0.454088	0.406	0.499	1.78001e-19
Slc25a3	8.85236e-35	-0.455368	0.577	0.62	1.03936e-30
Jak2	1.61556e-23	-0.456319	0.238	0.395	1.89683e-19
Plaur	9.21798e-55	-0.462855	0.793	0.747	1.08228e-50
Pfkp	1.24291e-27	-0.466627	0.144	0.334	1.4593e-23
Brd2	4.58142e-26	-0.469041	0.352	0.485	5.37904e-22
Gns	2.84113e-34	-0.470023	0.092	0.313	3.33577e-30
Tax1bp1	5.65686e-66	-0.470496	0.745	0.76	6.64172e-62
Sbno1	3.03423e-26	-0.472458	0.39	0.5	3.56249e-22
Tlr2	1.94517e-25	-0.472509	0.496	0.555	2.28382e-21
Wsb1	2.85526e-24	-0.473405	0.273	0.419	3.35236e-20
Xylt1	2.52957e-25	-0.473857	0.233	0.399	2.96997e-21
Ier5	1.29202e-73	-0.477325	0.779	0.849	1.51696e-69
Mpp7	4.88178e-42	-0.479204	0.048	0.289	5.7317e-38
Mapk6	4.60022e-27	-0.479785	0.242	0.416	5.40112e-23
Rab9	2.70351e-30	-0.481196	0.162	0.364	3.17419e-26
Tmed5	8.17e-23	-0.482488	0.278	0.414	9.5924e-19
Pfkfb3	7.23365e-20	-0.482797	0.207	0.348	8.49303e-16
Ctsl	8.35029e-23	-0.482866	0.257	0.402	9.80407e-19
Asprv1	8.28421e-63	-0.48315	0.753	0.835	9.72649e-59
Stx11	1.97863e-74	-0.483698	0.788	0.799	2.32311e-70
Npc1	3.47262e-32	-0.485699	0.095	0.304	4.0772e-28
Nfkbib	1.26614e-30	-0.486791	0.159	0.361	1.48657e-26
Selenok	4.3646e-82	-0.488731	0.818	0.791	5.12448e-78
Ikbke	2.81325e-45	-0.489959	0.017	0.254	3.30304e-41
Ndel1	1.26252e-40	-0.49094	0.59	0.64	1.48232e-36
Chd4	3.75452e-33	-0.491449	0.524	0.593	4.40818e-29
Npepps	2.67124e-28	-0.491836	0.431	0.525	3.13631e-24
Ddx3x	6.78551e-29	-0.492928	0.456	0.544	7.96687e-25
Gm47283	3.02259e-36	-0.493662	0.046	0.26	3.54883e-32
P4hb	6.23863e-31	-0.495524	0.154	0.359	7.32477e-27
Snx18	7.61377e-48	-0.496074	0.611	0.673	8.93933e-44
Blcap	4.55078e-35	-0.49809	0.167	0.389	5.34307e-31
Chd2	3.81775e-30	-0.501145	0.24	0.429	4.48242e-26
Rab32	2.74915e-26	-0.501444	0.374	0.493	3.22777e-22
Selenon	8.5898e-29	-0.503462	0.316	0.472	1.00853e-24
Rps6ka2	2.10898e-29	-0.503908	0.152	0.349	2.47616e-25
Phlda1	1.40999e-31	-0.504448	0.138	0.347	1.65547e-27
Gna13	5.68363e-28	-0.504652	0.366	0.489	6.67315e-24
Fam107b	9.87991e-35	-0.505067	0.572	0.611	1.16e-30
Eif5	4.76316e-63	-0.50884	0.7	0.744	5.59243e-59
Malt1	6.67478e-34	-0.511384	0.09	0.306	7.83686e-30
Abr	1.45855e-27	-0.512811	0.353	0.484	1.71248e-23
Lmnb1	9.82849e-61	-0.513115	0.682	0.748	1.15396e-56
Arrdc4	1.15266e-35	-0.516696	0.164	0.392	1.35333e-31
Larp4b	6.81416e-26	-0.520552	0.426	0.512	8.0005e-22
Atp6v1e1	3.23611e-76	-0.523448	0.774	0.776	3.79951e-72
Cd44	2.35575e-145	-0.523847	0.928	0.942	2.76589e-141
Fgd3	4.73103e-32	-0.525336	0.252	0.44	5.5547e-28
Abcc1	2.90511e-57	-0.525381	0.014	0.299	3.41089e-53
Csrnp1	4.59844e-32	-0.527743	0.147	0.36	5.39903e-28
Krt2	2.4694e-61	-0.530781	0	0.291	2.89932e-57
BC005537	1.96838e-37	-0.533105	0.44	0.571	2.31108e-33
Bri3	7.18756e-41	-0.537262	0.618	0.642	8.43891e-37
Atp6ap2	4.54519e-32	-0.539343	0.309	0.476	5.3365e-28
Gch1	2.16291e-32	-0.539689	0.175	0.382	2.53947e-28
Stfa2l1	1.69772e-29	-0.542188	0.499	0.638	1.99329e-25
Ptp4a1	5.33032e-44	-0.545265	0.512	0.633	6.25833e-40
Efhd2	6.21824e-77	-0.547564	0.706	0.768	7.30084e-73
Fam25c	6.835e-62	-0.548011	0	0.293	8.02497e-58
Gsap	5.52835e-33	-0.548128	0.274	0.459	6.49083e-29
Erbin	6.43948e-34	-0.54823	0.326	0.499	7.5606e-30
Ctnnb1	1.5297e-35	-0.54962	0.335	0.511	1.79602e-31
Zfp263	1.33693e-47	-0.551541	0.073	0.345	1.56969e-43
Suco	6.59914e-31	-0.551843	0.239	0.425	7.74805e-27
Nktr	1.28458e-29	-0.551993	0.271	0.439	1.50822e-25
Nr4a1	2.07683e-51	-0.552813	0.014	0.274	2.43841e-47
Hnrnph2	3.77925e-42	-0.55293	0.3	0.518	4.43722e-38
Perp	7.80504e-66	-0.554732	0	0.309	9.16389e-62
Kdm6b	5.38613e-53	-0.555538	0.6	0.686	6.32385e-49
Noct	5.56231e-44	-0.559374	0.121	0.381	6.53071e-40
Atg2a	4.45745e-34	-0.561234	0.216	0.422	5.2335e-30
Olr1	1.51218e-55	-0.563101	0.029	0.316	1.77545e-51
Csf1	1.25249e-30	-0.565431	0.124	0.332	1.47055e-26
Sde2	1.34072e-38	-0.566167	0.248	0.468	1.57414e-34
Rest	9.33371e-39	-0.568505	0.186	0.42	1.09587e-34
Fabp5	3.55566e-94	-0.568559	0.698	0.889	4.1747e-90
4833407H14Rik	2.43434e-38	-0.569152	0.344	0.522	2.85816e-34
Lamp2	3.99476e-94	-0.56973	0.776	0.808	4.69024e-90
Sfn	1.14346e-45	-0.570686	0.109	0.378	1.34254e-41
Rybp	4.76434e-40	-0.572222	0.198	0.434	5.59381e-36
Fpr1	3.45105e-66	-0.575717	0.724	0.734	4.05188e-62
Map3k8	2.99031e-34	-0.576743	0.195	0.409	3.51092e-30
Lcp2	5.33894e-44	-0.577928	0.492	0.609	6.26844e-40
Mpeg1	5.51398e-36	-0.580012	0.294	0.498	6.47397e-32
Atf4	2.34043e-38	-0.584466	0.326	0.513	2.7479e-34
Ero1l	1.10279e-33	-0.587776	0.173	0.385	1.29478e-29
Fndc3b	2.46875e-45	-0.588259	0.146	0.415	2.89856e-41
Birc3	1.95296e-38	-0.589847	0.332	0.515	2.29297e-34
Rab8b	5.68809e-72	-0.5912	0.633	0.739	6.67839e-68
E230032D23Rik	4.60091e-69	-0.593698	0.016	0.352	5.40193e-65
Vps4b	1.67077e-50	-0.594075	0.466	0.615	1.96165e-46
Card19	5.84738e-100	-0.59475	0.776	0.82	6.86541e-96
Ralgds	2.72759e-71	-0.595803	0	0.332	3.20247e-67
Tmem38b	8.05424e-49	-0.596602	0.384	0.574	9.45648e-45
Samsn1	1.24441e-101	-0.598021	0.758	0.824	1.46106e-97
Fnip2	3.50984e-45	-0.599592	0.097	0.362	4.1209e-41
Rhov	2.09423e-39	-0.599663	0.263	0.475	2.45884e-35
Lilr4b	2.20967e-125	-0.603337	0.809	0.879	2.59437e-121
Klf6	7.51634e-109	-0.604545	0.802	0.854	8.82493e-105
Plk3	1.46387e-52	-0.604865	0.087	0.381	1.71873e-48
Gm5483	3.84878e-29	-0.606569	0.394	0.592	4.51885e-25
Sbsn	9.57649e-73	-0.607203	0.007	0.352	1.12438e-68
Plek	5.2705e-134	-0.609571	0.864	0.911	6.18809e-130
Kpna4	1.0069e-47	-0.611031	0.384	0.576	1.1822e-43
Il1rap	2.22551e-48	-0.614483	0.348	0.574	2.61297e-44
Gde1	3.6597e-36	-0.61561	0.283	0.468	4.29685e-32
Plgrkt	9.0578e-49	-0.617647	0.151	0.429	1.06348e-44
Hsp90aa1	2.99802e-42	-0.620191	0.332	0.535	3.51998e-38
Mt1	1.76765e-51	-0.622763	0.045	0.325	2.07539e-47
Sgpl1	3.41753e-48	-0.624517	0.209	0.474	4.01252e-44
Cpeb4	1.4602e-33	-0.625064	0.181	0.391	1.71443e-29
Chd7	3.43358e-49	-0.627394	0.39	0.584	4.03137e-45
Cdk5r1	2.31197e-51	-0.628388	0.072	0.359	2.71448e-47
Nfkb2	2.26435e-61	-0.631123	0.084	0.412	2.65858e-57
Srgn	2.29851e-241	-0.632289	0.933	0.996	2.69868e-237
Tiparp	1.41189e-40	-0.63321	0.265	0.478	1.6577e-36
2810474O19Rik	3.74651e-71	-0.640092	0.686	0.749	4.39878e-67
Fem1c	9.9606e-52	-0.642596	0.162	0.451	1.16947e-47
Etf1	6.44736e-53	-0.649479	0.223	0.495	7.56984e-49
Krt6b	3.66704e-80	-0.649741	0	0.367	4.30547e-76
Nab1	1.33425e-52	-0.653665	0.235	0.505	1.56654e-48
Atp1b3	5.85118e-52	-0.654492	0.261	0.522	6.86987e-48
Snx10	6.6141e-53	-0.657154	0.377	0.586	7.76562e-49
Thbs1	5.63859e-27	-0.660605	0.533	0.576	6.62027e-23
Fth1	4.26615e-266	-0.660962	1	1	5.00889e-262
Atp2b1	1.51259e-54	-0.664067	0.43	0.629	1.77593e-50
Lor	1.46447e-79	-0.664164	0	0.365	1.71944e-75
Cd53	8.60517e-181	-0.66445	0.884	0.936	1.01033e-176
Slc11a1	1.98185e-52	-0.674938	0.387	0.587	2.32689e-48
Slc38a1	5.42196e-68	-0.676584	0.024	0.358	6.36592e-64
Rel	1.31945e-51	-0.680257	0.216	0.488	1.54917e-47
Por	9.6313e-79	-0.682176	0.537	0.715	1.13081e-74
Sh2b2	3.3146e-81	-0.684765	0.026	0.412	3.89167e-77
Alcam	4.33808e-62	-0.685365	0.128	0.459	5.09334e-58
Dmkn	8.42907e-84	-0.686527	0	0.381	9.89657e-80
Eif4a1	3.90011e-58	-0.688733	0.351	0.586	4.57912e-54
Rbpj	1.98133e-56	-0.688738	0.196	0.489	2.32628e-52
Fus	1.93436e-65	-0.690908	0.383	0.632	2.27113e-61
Cebpb	4.68244e-226	-0.6925	0.931	0.987	5.49765e-222
Marcks	2.17395e-109	-0.695048	0.689	0.853	2.55243e-105
Fnip1	4.87624e-60	-0.695983	0.193	0.5	5.72519e-56
Snx20	9.4673e-91	-0.696268	0.61	0.767	1.11156e-86
Rasa2	2.76168e-60	-0.706603	0.337	0.584	3.24249e-56
Mbnl2	1.29853e-62	-0.710364	0.416	0.635	1.5246e-58
Maff	6.20368e-83	-0.716701	0.005	0.386	7.28374e-79
Zc3h12a	1.58512e-62	-0.717863	0.143	0.473	1.86109e-58
Nr4a3	5.64376e-82	-0.718445	0	0.374	6.62633e-78
Pde4b	1.67672e-63	-0.718644	0.159	0.491	1.96864e-59
Fas	1.46643e-63	-0.723649	0.337	0.6	1.72174e-59
Rab11fip1	2.98173e-75	-0.724232	0.517	0.704	3.50085e-71
Rabgef1	1.60355e-76	-0.729526	0.073	0.452	1.88273e-72
Neat1	2.6918e-146	-0.742627	0.773	0.92	3.16045e-142
Krt6a	9.20427e-94	-0.746046	0	0.419	1.08067e-89
Ly6d	2.22667e-92	-0.746595	0.009	0.428	2.61434e-88
Tra2a	8.27632e-61	-0.749707	0.352	0.595	9.71722e-57
Btg1	8.56502e-209	-0.75179	0.875	0.979	1.00562e-204
1700017B05Rik	1.07069e-77	-0.756319	0.067	0.452	1.2571e-73
Nfe2l2	1.12137e-93	-0.757207	0.535	0.748	1.3166e-89
Icam1	1.73274e-75	-0.758787	0.016	0.375	2.03441e-71
Nfkb1	1.96804e-63	-0.760305	0.406	0.625	2.31067e-59
N4bp1	2.91519e-79	-0.764155	0.525	0.707	3.42272e-75
Trib1	6.03425e-64	-0.764664	0.27	0.562	7.08482e-60
Dusp5	2.06281e-81	-0.768262	0.057	0.451	2.42195e-77
Tes	6.81386e-72	-0.770948	0.221	0.553	8.00015e-68
F10	2.11593e-54	-0.77615	0.125	0.427	2.48431e-50
Ctsz	1.1329e-88	-0.776589	0.524	0.734	1.33014e-84
Zfp36l1	1.24103e-72	-0.776958	0.415	0.668	1.4571e-68
Ell2	5.37033e-87	-0.77801	0.094	0.511	6.3053e-83
Tnip1	1.49252e-70	-0.779588	0.166	0.514	1.75237e-66
Pnrc1	6.64251e-139	-0.782232	0.758	0.862	7.79897e-135
Krtdap	1.55125e-99	-0.782589	0	0.44	1.82132e-95
Ubc	1.75251e-209	-0.783366	0.917	0.959	2.05762e-205
Arid5b	1.34559e-70	-0.784932	0.177	0.521	1.57986e-66
Ehd1	4.60306e-131	-0.795054	0.717	0.84	5.40445e-127
Igf1r	2.49621e-93	-0.796826	0.563	0.756	2.9308e-89
Dusp16	2.00148e-81	-0.797744	0.123	0.52	2.34994e-77
Trem1	2.07139e-120	-0.802781	0.579	0.809	2.43202e-116
Mefv	7.0063e-75	-0.804526	0.192	0.553	8.2261e-71
Skil	6.10763e-79	-0.806338	0.192	0.56	7.17097e-75
Sprr1b	8.98362e-105	-0.806634	0	0.459	1.05477e-100
Rab7	8.75101e-173	-0.814431	0.793	0.908	1.02746e-168
Hif1a	6.51916e-100	-0.820213	0.413	0.728	7.65414e-96
Tnfrsf26	1.32428e-101	-0.828108	0.011	0.464	1.55484e-97
Irak3	6.42921e-81	-0.830922	0.219	0.581	7.54854e-77
Eea1	2.05754e-85	-0.834042	0.112	0.518	2.41576e-81
BC100530	1.55908e-98	-0.846939	0.115	0.645	1.83052e-94
Antxr2	5.6128e-101	-0.851261	0.47	0.733	6.58999e-97
Atf3	4.64461e-93	-0.860951	0.036	0.468	5.45323e-89
Entpd1	2.13199e-113	-0.866644	0.461	0.769	2.50317e-109
Txnrd1	8.66726e-75	-0.86815	0.195	0.547	1.01762e-70
Abca1	5.94551e-103	-0.878377	0.027	0.491	6.98062e-99
Tmem189	7.73624e-94	-0.880754	0.301	0.659	9.08312e-90
Tgm2	7.75191e-100	-0.885826	0.057	0.513	9.10152e-96
Hspa5	1.13137e-107	-0.894524	0.398	0.739	1.32834e-103
Cflar	4.60127e-99	-0.894555	0.441	0.718	5.40235e-95
Il1a	2.7004e-90	-0.900751	0	0.406	3.17054e-86
Ankrd33b	2.18289e-117	-0.905702	0.466	0.776	2.56293e-113
Tnfrsf23	1.64729e-109	-0.911841	0.048	0.535	1.93408e-105
Rnf149	2.33425e-220	-0.913406	0.789	0.974	2.74064e-216
Irak2	5.39804e-108	-0.91438	0.089	0.568	6.33784e-104
Rilpl2	7.33766e-93	-0.919011	0.218	0.611	8.61514e-89
G0s2	6.07872e-91	-0.9245	0.617	0.761	7.13703e-87
Gla	8.15609e-118	-0.929623	0.035	0.546	9.57607e-114
Il1b	9.48947e-158	-0.938286	0.602	0.94	1.11416e-153
Rgcc	6.17179e-90	-0.944844	0.14	0.554	7.2463e-86
Jun	1.8468e-87	-0.954969	0.258	0.629	2.16833e-83
Clec4e	8.67664e-210	-0.960389	0.823	0.948	1.01872e-205
Ier3	3.04623e-144	-0.964144	0.539	0.856	3.57658e-140
Mapkapk2	1.21608e-136	-0.967328	0.48	0.806	1.4278e-132
Ptgs2	6.52209e-96	-0.96855	0.011	0.445	7.65758e-92
Spag9	8.92207e-121	-0.969444	0.315	0.726	1.04754e-116
Nfkbiz	4.80444e-102	-0.970261	0.414	0.731	5.64089e-98
Sema4d	5.84811e-109	-0.970422	0.306	0.698	6.86626e-105
Vmp1	6.39766e-124	-0.970799	0.395	0.767	7.51149e-120
Tgif1	2.06212e-131	-0.972394	0.004	0.554	2.42114e-127
Vps37b	3.5617e-104	-0.974012	0.149	0.601	4.18179e-100
Bhlhe40	2.10804e-120	-0.982266	0.027	0.546	2.47505e-116
Rab20	2.67198e-119	-0.991498	0.274	0.705	3.13717e-115
Smox	1.15312e-152	-0.999943	0.451	0.834	1.35388e-148
Tnf	6.45345e-73	-1.00063	0.114	0.479	7.57699e-69
Pim1	2.08955e-172	-1.00543	0.646	0.9	2.45334e-168
Slc15a3	2.28631e-143	-1.00714	0.388	0.795	2.68436e-139
Ctsb	7.93887e-153	-1.01438	0.502	0.844	9.32103e-149
Bcl2a1b	4.37812e-107	-1.01533	0.027	0.502	5.14035e-103
Ifrd1	4.87847e-101	-1.01589	0.384	0.706	5.72781e-97
Krt16	3.52234e-148	-1.01767	0	0.602	4.13558e-144
Clec4d	3.48751e-249	-1.01921	0.742	0.986	4.09468e-245
Ppp1r15a	3.61901e-130	-1.02088	0.03	0.58	4.24908e-126
Sgms2	5.39792e-159	-1.03365	0.487	0.845	6.3377e-155
Traf1	1.84825e-122	-1.03919	0.009	0.531	2.17003e-118
Ccnl1	6.0354e-143	-1.0393	0.356	0.789	7.08616e-139
Ninj1	2.19125e-151	-1.04779	0.429	0.828	2.57274e-147
Tnfaip3	2.97917e-121	-1.04892	0.019	0.54	3.49784e-117
Krt1	1.40892e-153	-1.04918	0	0.619	1.65421e-149
Cdkn1a	2.80007e-130	-1.06106	0.01	0.558	3.28756e-126
Tgoln1	5.43862e-125	-1.06518	0.224	0.695	6.38549e-121
Nlrp3	1.72788e-115	-1.0831	0.25	0.693	2.0287e-111
Plin2	6.5625e-152	-1.08584	0.532	0.835	7.70503e-148
Ets2	9.24198e-156	-1.11278	0.383	0.824	1.0851e-151
Slc3a2	3.67925e-131	-1.13222	0.114	0.649	4.31981e-127
Ptafr	1.33334e-176	-1.13698	0.46	0.867	1.56547e-172
Nfkbia	9.5175e-177	-1.14456	0.703	0.896	1.11745e-172
Sqstm1	3.00935e-132	-1.17945	0.229	0.714	3.53327e-128
Gadd45b	4.00073e-134	-1.20756	0.404	0.78	4.69726e-130
Basp1	1.28494e-134	-1.24516	0.307	0.756	1.50865e-130
Krt14	2.63733e-195	-1.24693	0	0.738	3.09649e-191
Sod2	2.84226e-135	-1.25952	0.164	0.688	3.33709e-131
Il1rn	3.54408e-151	-1.2597	0.354	0.799	4.1611e-147
Marcksl1	3.58374e-163	-1.27397	0.371	0.822	4.20767e-159
Cd274	1.20173e-167	-1.27854	0.033	0.689	1.41095e-163
Calm4	1.57878e-205	-1.29778	0	0.765	1.85364e-201
Hmox1	8.70855e-119	-1.32045	0.444	0.758	1.02247e-114
Tnfrsf1b	1.0768e-184	-1.32644	0.276	0.844	1.26428e-180
Cstb	4.37536e-173	-1.32913	0.385	0.841	5.13711e-169
Hilpda	1.3649e-154	-1.35274	0.011	0.633	1.60253e-150
Hcar2	1.26102e-183	-1.38584	0.177	0.809	1.48056e-179
Zeb2	4.81993e-191	-1.38878	0.145	0.811	5.65908e-187
Krt10	4.20946e-226	-1.39374	0.005	0.822	4.94233e-222
Lgals7	3.26088e-229	-1.39853	0	0.825	3.8286e-225
Bcl2l11	6.32816e-202	-1.41045	0.103	0.815	7.42989e-198
Ccrl2	8.60569e-179	-1.46918	0.007	0.699	1.01039e-174
Spp1	5.81156e-121	-1.47469	0.021	0.54	6.82336e-117
Cd14	5.56853e-262	-1.58613	0.515	0.987	6.53801e-258
Acod1	5.67738e-239	-1.69966	0.285	0.933	6.66581e-235
Cxcl3	3.84783e-171	-1.70353	0	0.671	4.51774e-167
Slc7a11	2.98512e-260	-1.74515	0.281	0.967	3.50483e-256
Ccl4	2.40032e-178	-1.81106	0.027	0.714	2.81821e-174
Ccl3	3.21138e-241	-1.98466	0.012	0.86	3.77049e-237
Cxcl2	2.85565e-288	-2.48272	0.114	0.988	3.35282e-284
