# Supplementary material for: C-type lectin receptor expression is a hallmark of neutrophils infiltrating the skin in epidermolysis bullosa acquisita
Source: Front Immunol. 2023 Sep 20;14:1266359. doi: 10.3389/fimmu.2023.1266359 (PMC10548123; doi:10.3389/fimmu.2023.1266359)
Supplement: Supplementary Table 4 — List of significant gene ontology findings for neutrophils. [file Table_4.xlsx]

## Sheet: DEGS_Neutrophil_WB_IGG_EBA
	p_val	avg_log2FC	pct.1	pct.2	p_val_adj
Ngp	2.03092e-129	6.62787	0.778	0.007	3.0346e-125
Camp	2.73634e-86	5.86291	0.586	0	4.08865e-82
Ltf	3.79463e-70	4.64721	0.503	0	5.66994e-66
Ifitm6	5.11582e-153	4.10721	0.927	0.178	7.64406e-149
Lcn2	1.6298e-169	3.79227	0.991	0.54	2.43524e-165
Chil3	8.86375e-77	3.6721	0.563	0.018	1.32442e-72
Wfdc21	1.76697e-176	3.06056	0.993	0.625	2.64021e-172
Wfdc17	2.25319e-74	2.79575	0.86	0.404	3.36672e-70
Ly6g	2.88586e-139	2.51664	0.877	0.074	4.31205e-135
Cd177	1.20165e-113	2.25499	0.789	0.081	1.79551e-109
Ly6c2	8.34908e-108	2.08557	0.797	0.099	1.24752e-103
Serpinb1a	2.85824e-74	2.0185	0.564	0.025	4.27078e-70
Mmp8	2.30808e-109	2.01033	0.942	0.508	3.44873e-105
Prok2	6.31624e-77	1.80597	0.539	0	9.43772e-73
Tspo	5.51874e-139	1.80231	0.983	0.619	8.2461e-135
S100a8	2.61443e-164	1.79537	0.995	0.982	3.90648e-160
S100a9	5.52382e-162	1.79328	1	0.975	8.25369e-158
Lrg1	1.54577e-127	1.78975	0.99	0.474	2.30969e-123
Adpgk	1.20017e-101	1.77495	0.675	0.011	1.7933e-97
Ifitm1	2.46304e-27	1.7646	0.825	0.646	3.68027e-23
Cybb	6.33443e-64	1.75695	0.663	0.131	9.4649e-60
Hbb-bs	5.10625e-54	1.66491	0.823	0.203	7.62976e-50
Retnlg	2.91861e-89	1.63448	0.991	0.901	4.36098e-85
Anxa1	7.24135e-89	1.54249	0.97	0.713	1.082e-84
Upp1	1.17288e-102	1.52375	0.73	0.038	1.75252e-98
Lyz2	3.80756e-92	1.5162	0.999	0.88	5.68925e-88
Lgals3	9.0417e-101	1.51123	0.958	0.4	1.35101e-96
Dstn	2.4119e-90	1.44316	0.892	0.275	3.60386e-86
Ifitm3	1.18105e-105	1.40364	0.996	0.684	1.76473e-101
Gapdh	7.77308e-123	1.3546	0.993	0.734	1.16145e-118
Sri	1.23658e-88	1.32473	0.927	0.289	1.8477e-84
Asprv1	6.47466e-45	1.30146	0.753	0.321	9.67443e-41
Hba-a2	8.19985e-23	1.2874	0.347	0.072	1.22522e-18
mt-Co1	1.19942e-114	1.27038	0.999	0.86	1.79217e-110
Atxn10	1.20455e-84	1.17914	0.829	0.144	1.79984e-80
Vim	1.59208e-62	1.14132	0.949	0.463	2.37889e-58
Gyg	2.40327e-88	1.13631	0.703	0.056	3.59097e-84
Chil1	1.0892e-72	1.09708	0.886	0.255	1.62749e-68
Smpdl3a	8.81435e-82	1.08765	0.788	0.122	1.31704e-77
BC100530	2.17476e-09	1.08649	0.115	0.018	3.24952e-05
Hbb-bt	1.85396e-38	1.07022	0.46	0.07	2.77019e-34
AA467197	3.6585e-44	1.05587	0.689	0.223	5.46653e-40
Itgb2l	6.28754e-67	1.04192	0.528	0.02	9.39484e-63
Mrgpra2b	2.38e-66	1.00061	0.747	0.144	3.5562e-62
Ltb4r1	1.7355e-55	0.997481	0.717	0.178	2.59318e-51
Acvrl1	1.31936e-64	0.982917	0.485	0.007	1.97139e-60
Tkt	1.43483e-62	0.977066	0.937	0.438	2.14392e-58
Mapk13	2.001e-70	0.967361	0.719	0.111	2.98989e-66
Ceacam10	7.42289e-58	0.955137	0.644	0.111	1.10913e-53
mt-Co2	2.77462e-77	0.949529	0.995	0.813	4.14584e-73
Rpsa	1.75484e-51	0.941873	0.835	0.264	2.62208e-47
Capg	2.0567e-49	0.925733	0.634	0.142	3.07312e-45
Prdx5	1.27114e-81	0.915503	0.991	0.851	1.89933e-77
S100a6	5.34653e-60	0.912615	0.989	0.964	7.98878e-56
Anxa3	1.49386e-55	0.897166	0.508	0.045	2.23213e-51
Prelid1	9.58506e-67	0.895872	0.854	0.205	1.4322e-62
Stfa1	2.57366e-06	0.883594	0.119	0.038	0.0384556
Glrx	2.40655e-56	0.866239	0.855	0.269	3.59586e-52
Mgst2	6.38999e-59	0.850618	0.46	0.009	9.54792e-55
mt-Atp6	1.5129e-65	0.836532	0.996	0.804	2.26058e-61
Rps24	1.95082e-52	0.801232	0.978	0.711	2.91491e-48
Tmsb10	1.19041e-42	0.792042	0.772	0.264	1.77871e-38
Cd14	9.73871e-36	0.790449	0.515	0.115	1.45516e-31
Flot2	9.96511e-68	0.79002	0.577	0.038	1.48899e-63
Stfa2	1.12563e-10	0.783534	0.123	0.016	1.68192e-06
Rplp0	5.97939e-46	0.783399	0.974	0.614	8.93441e-42
Pgk1	3.9298e-52	0.776433	0.833	0.239	5.8719e-48
Plscr1	6.28686e-57	0.769967	0.534	0.05	9.39382e-53
Cdkn2d	4.14443e-54	0.754345	0.87	0.273	6.19261e-50
Klhdc4	2.28838e-55	0.749768	0.579	0.074	3.4193e-51
Alox5ap	8.01044e-71	0.742957	0.998	0.95	1.19692e-66
Steap4	6.60379e-32	0.73674	0.432	0.086	9.86738e-28
Aprt	1.17706e-53	0.712466	0.559	0.07	1.75876e-49
Fabp5	5.05566e-41	0.705187	0.698	0.214	7.55417e-37
Rps20	1.45976e-39	0.700855	0.841	0.307	2.18117e-35
Ckap4	4.72391e-44	0.692102	0.735	0.214	7.05846e-40
mt-Co3	1.4009e-48	0.687424	0.994	0.828	2.09323e-44
Ifitm2	1.46729e-34	0.680565	0.986	0.842	2.19242e-30
S1pr4	1.8399e-58	0.671872	0.523	0.038	2.74917e-54
Mgst1	8.11282e-37	0.658917	0.871	0.42	1.21222e-32
Syne1	2.27101e-39	0.64713	0.602	0.147	3.39335e-35
Ncf4	3.58974e-36	0.644674	0.872	0.381	5.36379e-32
Rps4x	5.08195e-39	0.637768	0.859	0.318	7.59345e-35
Ggt1	7.71239e-39	0.635944	0.317	0.002	1.15239e-34
Ldha	1.45457e-35	0.62938	0.866	0.386	2.17343e-31
Dgat1	2.89042e-41	0.627841	0.767	0.226	4.31886e-37
Txndc17	3.70807e-46	0.626602	0.656	0.147	5.5406e-42
Qsox1	1.96554e-47	0.624785	0.611	0.117	2.93691e-43
Pglyrp1	2.55497e-43	0.616695	0.986	0.885	3.81764e-39
Asnsd1	2.28313e-51	0.615386	0.555	0.074	3.41145e-47
Plac8	9.80631e-56	0.612944	0.633	0.104	1.46526e-51
Hsd11b1	3.75898e-56	0.607024	0.492	0.029	5.61667e-52
Sp140	1.57706e-54	0.60125	0.602	0.086	2.35644e-50
Pnkp	4.4464e-38	0.594633	0.793	0.26	6.64382e-34
G6pdx	2.96771e-38	0.58494	0.708	0.208	4.43435e-34
Tpm2	3.0027e-24	0.570784	0.382	0.09	4.48663e-20
Pgam1	1.06617e-37	0.568615	0.696	0.196	1.59308e-33
Pycard	9.11617e-43	0.567619	0.389	0.023	1.36214e-38
Aldh2	2.59231e-34	0.558686	0.959	0.587	3.87343e-30
Tmem256	2.65148e-40	0.546563	0.341	0.009	3.96184e-36
Mettl9	2.51498e-28	0.546122	0.788	0.321	3.75789e-24
Esd	7.67963e-23	0.53852	0.809	0.372	1.14749e-18
Lipg	1.56031e-40	0.531147	0.323	0	2.33142e-36
Ethe1	6.9378e-45	0.523895	0.467	0.054	1.03665e-40
Mpc2	1.73532e-33	0.520073	0.727	0.237	2.59292e-29
Slc31a2	3.06043e-51	0.518634	0.478	0.036	4.57289e-47
Rab24	2.63417e-48	0.518284	0.714	0.16	3.93597e-44
Gm5483	6.74507e-07	0.51635	0.394	0.233	0.0100785
Ctnnbip1	3.20879e-36	0.516346	0.45	0.072	4.79457e-32
Aldoa	3.92386e-27	0.511435	0.971	0.65	5.86303e-23
Nt5c3	6.38487e-47	0.508551	0.533	0.077	9.54027e-43
Ppm1m	3.50135e-43	0.50678	0.514	0.079	5.23172e-39
Rsu1	2.99363e-34	0.502731	0.737	0.237	4.47308e-30
Arhgdib	4.26621e-26	0.494293	0.979	0.833	6.37457e-22
Tst	6.10266e-43	0.488056	0.362	0.009	9.11859e-39
Hopx	3.10264e-41	0.486624	0.46	0.059	4.63597e-37
Timp2	8.69307e-32	0.486069	0.828	0.323	1.29892e-27
S100a13	9.41331e-38	0.47724	0.698	0.194	1.40654e-33
Hp	3.7683e-34	0.475746	0.985	0.903	5.63059e-30
Samd9l	6.68814e-38	0.475311	0.665	0.183	9.99343e-34
Atp11a	7.07766e-41	0.465731	0.478	0.068	1.05754e-36
App	5.59637e-31	0.463493	0.776	0.271	8.36209e-27
Rflnb	6.12823e-34	0.46292	0.743	0.242	9.15681e-30
Mrgpra2a	1.41186e-40	0.456338	0.372	0.02	2.1096e-36
Cib2	8.20201e-41	0.442446	0.389	0.027	1.22554e-36
Chil5	1.9726e-40	0.441569	0.328	0.002	2.94745e-36
Zdhhc3	2.48704e-43	0.437895	0.478	0.061	3.71613e-39
Pomp	9.3712e-40	0.43768	0.684	0.174	1.40025e-35
Fpr1	1.95128e-38	0.433826	0.724	0.203	2.91561e-34
Rps19	1.13504e-21	0.432059	0.787	0.361	1.69598e-17
Triobp	1.85332e-35	0.430544	0.569	0.133	2.76923e-31
Ndufv3	3.80342e-40	0.419087	0.493	0.079	5.68307e-36
Dhrs1	1.43498e-42	0.41583	0.413	0.032	2.14415e-38
Cebpe	1.24563e-18	0.407214	0.289	0.063	1.86122e-14
Ap3s1	1.00015e-30	0.403272	0.653	0.194	1.49442e-26
Prr13	1.45111e-21	0.400824	0.969	0.709	2.16825e-17
Tpt1	1.17986e-29	0.397981	0.994	0.984	1.76295e-25
Clec4a2	2.63182e-27	0.394996	0.685	0.237	3.93246e-23
Mov10	2.25536e-29	0.391661	0.456	0.104	3.36996e-25
Alas1	4.04305e-41	0.383367	0.577	0.115	6.04113e-37
Snapc5	4.37409e-39	0.381836	0.503	0.086	6.53577e-35
Gpr27	1.25869e-29	0.376932	0.245	0	1.88073e-25
Gm10076	5.13739e-33	0.372198	0.599	0.158	7.67629e-29
Rpl32	3.76503e-19	0.368565	0.789	0.363	5.6257e-15
Tbca	9.01275e-39	0.367626	0.404	0.041	1.34669e-34
B430010I23Rik	2.86815e-30	0.366134	0.42	0.079	4.28559e-26
Rhov	3.70874e-29	0.363895	0.263	0.009	5.54159e-25
Rpl4	6.52646e-34	0.362276	0.633	0.167	9.75184e-30
1700047M11Rik	1.92606e-30	0.359895	0.279	0.011	2.87791e-26
Gm29264	4.72052e-31	0.359366	0.289	0.014	7.05341e-27
Eno1	9.92339e-25	0.357417	0.81	0.323	1.48275e-20
Tinagl1	1.51173e-30	0.354005	0.285	0.014	2.25883e-26
H3f3a	1.08641e-28	0.352405	0.996	0.984	1.62331e-24
Mafg	2.77194e-35	0.351345	0.613	0.156	4.14183e-31
Orm1	1.71322e-14	0.350833	0.123	0	2.5599e-10
Hmgn2	2.90439e-18	0.350091	0.791	0.372	4.33974e-14
Rab3d	1.24528e-34	0.344226	0.537	0.122	1.8607e-30
Lta4h	1.144e-23	0.340426	0.302	0.047	1.70936e-19
4930438A08Rik	2.85992e-25	0.333592	0.212	0	4.2733e-21
Gpi1	5.59854e-15	0.330362	0.952	0.686	8.36534e-11
1110008P14Rik	5.25891e-35	0.330066	0.513	0.104	7.85787e-31
C3	2.61423e-19	0.329131	0.613	0.251	3.90619e-15
Cmah	2.05655e-37	0.327839	0.496	0.088	3.0729e-33
Pabpc1l	2.04859e-29	0.326919	0.271	0.011	3.061e-25
Scrg1	1.04774e-36	0.324959	0.497	0.09	1.56553e-32
Abhd5	1.12891e-29	0.324089	0.377	0.059	1.68681e-25
Ech1	3.10741e-35	0.321031	0.544	0.12	4.64309e-31
Treml1	1.62673e-13	0.320299	0.548	0.26	2.43067e-09
Clic1	1.2602e-14	0.31799	0.959	0.668	1.88299e-10
Pkm	7.36961e-14	0.316327	0.991	0.815	1.10117e-09
Fam241a	2.30359e-29	0.316053	0.3	0.025	3.44202e-25
Mif	3.17969e-22	0.313645	0.498	0.16	4.75109e-18
Nxn	7.42251e-31	0.312736	0.287	0.014	1.10907e-26
Ak2	2.37257e-29	0.308642	0.331	0.038	3.54509e-25
Mcam	1.77843e-20	0.306779	0.19	0.007	2.65734e-16
Olfml2b	9.84297e-21	0.304395	0.192	0.007	1.47074e-16
Gde1	5.77251e-29	0.300905	0.283	0.018	8.62529e-25
Fam96a	2.9674e-31	0.300892	0.373	0.052	4.43389e-27
Atp6v1g1	4.01892e-10	0.300444	0.965	0.702	6.00506e-06
Grn	2.59709e-29	0.299118	0.625	0.187	3.88057e-25
Myl9	2.70325e-10	0.296162	0.696	0.413	4.03919e-06
Tuba4a	5.09221e-22	0.295607	0.696	0.264	7.60878e-18
Fpr2	3.22302e-21	0.29488	0.768	0.316	4.81583e-17
Lrrk2	9.77321e-33	0.2944	0.549	0.131	1.46031e-28
Lmo4	9.24935e-24	0.293507	0.743	0.28	1.38204e-19
Uqcrb	1.71076e-31	0.293141	0.413	0.07	2.55622e-27
Ccdc125	4.97632e-32	0.292246	0.332	0.029	7.43562e-28
Hsd17b10	1.18168e-28	0.290829	0.306	0.029	1.76566e-24
Lbp	3.72247e-23	0.288152	0.212	0.007	5.56211e-19
Rps15a	5.11417e-16	0.286882	0.871	0.427	7.6416e-12
Glipr2	6.62094e-14	0.286223	0.898	0.474	9.89301e-10
Abca13	1.24221e-24	0.285772	0.234	0.011	1.85611e-20
Cldn15	1.21449e-25	0.284939	0.258	0.018	1.81469e-21
Cd55	4.59394e-28	0.282746	0.266	0.014	6.86427e-24
Sqor	2.90217e-35	0.28249	0.7	0.192	4.33642e-31
1810037I17Rik	7.13814e-24	0.28216	0.74	0.278	1.06658e-19
Anxa7	2.93016e-28	0.280596	0.377	0.063	4.37824e-24
Cyb5r4	6.12912e-26	0.278527	0.672	0.226	9.15813e-22
Adss	1.0412e-24	0.27827	0.284	0.034	1.55576e-20
Tfdp1	1.98969e-26	0.27709	0.309	0.038	2.97299e-22
Abracl	1.04611e-22	0.274345	0.698	0.266	1.5631e-18
Ifrd1	6.51017e-25	0.273243	0.384	0.081	9.7275e-21
Ndufa8	8.49458e-35	0.2726	0.634	0.165	1.26926e-30
Sec61g	1.14166e-27	0.272551	0.626	0.19	1.70587e-23
Wipi1	7.25237e-26	0.272479	0.275	0.025	1.08365e-21
Flot1	1.44188e-24	0.271796	0.752	0.287	2.15446e-20
Slc25a24	1.49006e-29	0.271749	0.343	0.043	2.22645e-25
Gp1bb	1.11297e-16	0.269804	0.206	0.029	1.663e-12
Golim4	2.98176e-23	0.268834	0.254	0.025	4.45535e-19
Nsmce1	3.68818e-25	0.268788	0.254	0.018	5.51088e-21
Tbcb	1.26082e-31	0.268753	0.394	0.059	1.88392e-27
Lmo1	3.04604e-21	0.268736	0.18	0	4.55139e-17
Lamtor4	3.34554e-17	0.268701	0.787	0.361	4.9989e-13
Nfu1	3.74349e-28	0.268638	0.311	0.034	5.59352e-24
Ctsc	2.71826e-20	0.268415	0.212	0.018	4.06163e-16
Ostf1	3.30087e-13	0.267901	0.981	0.84	4.93216e-09
Serpinb6a	6.94843e-22	0.267529	0.358	0.084	1.03823e-17
Ndufb7	1.32239e-21	0.266077	0.776	0.305	1.97592e-17
Gm19705	5.06994e-28	0.265853	0.281	0.02	7.5755e-24
Casp4	4.80015e-28	0.265717	0.561	0.163	7.17238e-24
Cdc25b	4.0768e-22	0.265047	0.228	0.018	6.09155e-18
Ndufa11	1.0212e-28	0.264878	0.321	0.036	1.52588e-24
Gm1604a	1.6225e-24	0.264604	0.228	0.009	2.42434e-20
Ndufa1	5.66921e-19	0.264087	0.792	0.323	8.47094e-15
Rdh12	7.41885e-24	0.263823	0.742	0.289	1.10853e-19
Acod1	2.19433e-22	0.26264	0.285	0.043	3.27877e-18
Tnfaip8	1.49377e-27	0.262631	0.755	0.264	2.23199e-23
Arl2bp	5.37497e-31	0.260917	0.503	0.115	8.03128e-27
Gclm	1.6019e-29	0.26037	0.69	0.228	2.39356e-25
Igfbp6	2.75591e-18	0.259577	0.263	0.05	4.11787e-14
Rhou	9.97386e-24	0.259371	0.222	0.009	1.49029e-19
Msra	3.13323e-25	0.259019	0.719	0.251	4.68167e-21
Sh3bgrl3	7.40402e-15	0.25305	0.993	0.939	1.10631e-10
Klf5	5.49607e-26	0.252566	0.32	0.045	8.21223e-22
Dach1	2.1579e-27	0.251518	0.261	0.014	3.22434e-23
Mbd2	1.75125e-13	0.250245	0.791	0.375	2.61672e-09
Ppp1r42	1.33451e-24	0.250117	0.244	0.016	1.99402e-20
Rab7	0.0755694	-0.250192	0.793	0.467	1
Trappc5	6.22449e-05	-0.250231	0.279	0.142	0.930064
Snx13	0.00431286	-0.250977	0.186	0.106	1
Plcl2	8.37646e-06	-0.251372	0.33	0.163	0.125161
Chm	0.000480756	-0.251497	0.192	0.099	1
Hist3h2a	0.0390283	-0.251529	0.145	0.093	1
Ndufa13	0.947876	-0.252027	0.8	0.508	1
Ndufb4	9.69604e-08	-0.252185	0.41	0.187	0.00144878
Card9	0.0141977	-0.252601	0.172	0.104	1
Phyh	5.00117e-05	-0.252653	0.382	0.201	0.747275
Dpf2	0.00381603	-0.25273	0.16	0.088	1
Rab6a	0.000135151	-0.252785	0.517	0.282	1
Adam8	0.0929192	-0.253102	0.788	0.492	1
Pip4k2c	0.102931	-0.253161	0.126	0.086	1
Pigx	8.13703e-08	-0.253183	0.468	0.219	0.00121584
Pias3	0.274444	-0.253222	0.1	0.074	1
Rbm18	0.0666571	-0.253264	0.14	0.093	1
9330160F10Rik	0.016229	-0.253468	0.14	0.084	1
Zfp871	0.00410873	-0.253575	0.183	0.104	1
Ube2w	0.167222	-0.253708	0.145	0.104	1
Nfya	0.281925	-0.254088	0.112	0.084	1
Mapk6	4.03063e-07	-0.254097	0.242	0.102	0.00602257
Wdr26	2.83774e-07	-0.254591	0.608	0.298	0.00424016
Zcchc2	0.00984823	-0.254698	0.145	0.084	1
Tmem259	0.0498397	-0.254833	0.136	0.088	1
Nr2c2	0.0191036	-0.255017	0.126	0.074	1
Dtx3l	0.0456061	-0.255145	0.196	0.131	1
Prelid3b	0.0416207	-0.255397	0.11	0.068	1
Smim3	2.06896e-05	-0.255461	0.524	0.282	0.309144
Tpst2	3.52104e-05	-0.255563	0.346	0.178	0.526113
Daxx	0.22588	-0.256267	0.108	0.079	1
Wdfy1	0.00902448	-0.256333	0.162	0.095	1
9030624J02Rik	0.14502	-0.25656	0.116	0.081	1
Dstyk	0.244897	-0.256715	0.113	0.084	1
Actn1	0.647605	-0.256889	0.829	0.533	1
Stag1	0.0906356	-0.256911	0.14	0.095	1
Sdhd	2.84571e-07	-0.257345	0.393	0.183	0.00425206
Cyhr1	0.000664197	-0.257398	0.212	0.113	1
Slc35c2	0.0126159	-0.257622	0.206	0.126	1
Ergic2	0.000354576	-0.257652	0.243	0.129	1
H2-T24	0.0654782	-0.257691	0.162	0.108	1
Tln1	0.0245332	-0.257752	0.927	0.709	1
Dnajb1	0.00076944	-0.257788	0.169	0.086	1
Ube3b	0.0119219	-0.258064	0.18	0.108	1
Rnf6	0.0010533	-0.258541	0.226	0.124	1
Supt16	0.0432709	-0.258551	0.151	0.097	1
Ulk2	0.07632	-0.258553	0.133	0.088	1
Acrbp	0.163226	-0.258756	0.133	0.095	1
Trmt1l	0.0196357	-0.259316	0.143	0.086	1
Ccdc180	2.00414e-05	-0.259511	0.336	0.169	0.299459
Fnbp1	1.90216e-07	-0.259612	0.431	0.205	0.0028422
Emc7	0.000745797	-0.25966	0.191	0.099	1
Rnf130	0.00565932	-0.260215	0.766	0.431	1
Btbd1	0.00090369	-0.260253	0.221	0.12	1
Trim33	0.0170331	-0.260262	0.17	0.104	1
Ifngr1	0.00680591	-0.260494	0.569	0.334	1
Nudcd3	0.42592	-0.260606	0.123	0.097	1
Lin7c	2.28267e-05	-0.260824	0.264	0.129	0.341077
Nlk	0.0097632	-0.261638	0.141	0.081	1
Lsm10	9.05727e-05	-0.262046	0.387	0.205	1
Prpf8	0.169532	-0.262261	0.154	0.111	1
Rap2b	0.000684526	-0.262323	0.193	0.102	1
Rab44	1.15161e-07	-0.262342	0.367	0.165	0.00172074
Secisbp2l	0.249577	-0.262419	0.104	0.077	1
1110004F10Rik	1.25816e-05	-0.262678	0.274	0.133	0.187994
Ppp1cc	2.3309e-06	-0.262811	0.599	0.298	0.0348284
Dhx15	0.217361	-0.262826	0.126	0.093	1
Psmd13	7.36485e-06	-0.26291	0.388	0.194	0.110046
Rab31	2.52373e-05	-0.263087	0.471	0.248	0.377096
Galnt7	0.142821	-0.263123	0.125	0.088	1
Wdr1	0.062641	-0.263419	0.663	0.397	1
Clta	0.307791	-0.263711	0.774	0.483	1
Gnaz	0.0544727	-0.264028	0.159	0.106	1
Hivep1	0.00221719	-0.264283	0.175	0.095	1
Ehbp1l1	3.08467e-06	-0.264359	0.429	0.214	0.0460911
Chmp1b	0.0163895	-0.264498	0.177	0.108	1
Arhgap26	0.0382102	-0.264956	0.185	0.12	1
Lsm3	0.00405835	-0.265208	0.183	0.104	1
Nhsl2	2.22694e-06	-0.265544	0.337	0.163	0.0332749
Fbxo33	0.000227648	-0.265562	0.234	0.122	1
Ccdc71l	0.0473739	-0.265842	0.187	0.124	1
Sh3kbp1	1.04557e-06	-0.265883	0.341	0.16	0.0156229
Rbl2	0.131893	-0.265939	0.145	0.102	1
Ndufa6	6.61623e-07	-0.265961	0.491	0.237	0.00988597
Rab5a	0.00205761	-0.265982	0.25	0.142	1
Slc25a30	0.370241	-0.266054	0.113	0.088	1
Tmf1	0.120906	-0.266247	0.13	0.09	1
Taok2	0.137634	-0.266249	0.114	0.079	1
Prpf18	7.40794e-05	-0.266442	0.287	0.149	1
Bax	0.864669	-0.266869	0.108	0.102	1
Stub1	0.0115231	-0.267093	0.173	0.104	1
B230219D22Rik	0.000982512	-0.26752	0.228	0.126	1
Rnf181	0.0386193	-0.267634	0.175	0.113	1
Hspa4l	0.106945	-0.267645	0.116	0.079	1
Znrf1	1.82942e-07	-0.267729	0.457	0.217	0.00273353
Rgs18	7.57866e-07	-0.267753	0.694	0.345	0.011324
Zc3h12a	0.118503	-0.267928	0.143	0.099	1
Plcb2	0.000228044	-0.268059	0.203	0.102	1
Dynlrb1	3.83046e-07	-0.268136	0.379	0.178	0.00572348
Ccar1	0.0128274	-0.268136	0.223	0.138	1
Arpc2	8.39057e-06	-0.268196	0.99	0.923	0.125372
Kidins220	0.0014252	-0.268228	0.227	0.126	1
Cox14	5.9514e-06	-0.268302	0.471	0.239	0.0889258
Tspyl1	0.000292189	-0.268336	0.222	0.115	1
Ubxn2a	0.0286762	-0.268376	0.12	0.072	1
Pirb	0.0148262	-0.268474	0.937	0.788	1
Dpm1	0.27448	-0.268478	0.109	0.081	1
Rplp1	0.00163848	-0.268937	0.933	0.758	1
Ndufb9	0.755165	-0.269034	0.803	0.503	1
Tiparp	2.12866e-06	-0.269211	0.265	0.12	0.0318065
Dnaja2	1.1909e-06	-0.269214	0.363	0.172	0.0177944
Fam193b	0.287667	-0.26938	0.16	0.122	1
Rbm22	0.071837	-0.269395	0.143	0.095	1
Bdp1	0.194024	-0.269856	0.104	0.074	1
Tmc6	0.00258878	-0.269873	0.204	0.115	1
Slc25a28	0.486937	-0.270077	0.115	0.093	1
Zfp407	0.825913	-0.27008	0.105	0.093	1
Chmp3	2.20598e-06	-0.270303	0.477	0.237	0.0329618
Oxr1	0.0353858	-0.27031	0.134	0.084	1
Nop53	4.49143e-05	-0.270335	0.289	0.147	0.671109
Slmap	0.000343865	-0.270394	0.304	0.167	1
Wdfy2	0.00255194	-0.270467	0.221	0.126	1
Atp6v0a2	0.0549849	-0.270685	0.147	0.097	1
Lamtor3	0.00146357	-0.270749	0.234	0.131	1
Pcmtd2	0.00143467	-0.270751	0.198	0.108	1
Rmdn1	0.0073825	-0.271028	0.157	0.09	1
Angel2	0.118204	-0.271029	0.159	0.111	1
Sphk2	0.00208236	-0.271247	0.169	0.09	1
Ppp4c	2.27194e-06	-0.271393	0.351	0.169	0.0339473
Btf3	0.330795	-0.271401	0.792	0.472	1
Tmsb4x	5.14587e-25	-0.271546	1	1	7.68896e-21
Inpp5a	0.00181605	-0.272037	0.197	0.108	1
Pcif1	0.000701771	-0.272477	0.315	0.176	1
Dram1	0.0437654	-0.272719	0.135	0.086	1
Inpp5k	0.00768979	-0.272746	0.295	0.181	1
Trir	0.000322632	-0.272769	0.658	0.35	1
Camta2	0.147026	-0.273054	0.159	0.113	1
D830025C05Rik	0.268325	-0.273136	0.135	0.102	1
B4galt3	1.67927e-05	-0.273291	0.356	0.181	0.250917
Tubb4b	3.57583e-05	-0.273374	0.595	0.318	0.5343
Nfkb1	0.000610514	-0.27405	0.406	0.23	1
Snrnp200	0.0353751	-0.274142	0.182	0.117	1
Frg1	6.31602e-07	-0.274195	0.497	0.242	0.00943739
Rap2a	0.000274344	-0.274389	0.291	0.158	1
Rpl22	0.000695896	-0.27442	0.623	0.345	1
Rab35	2.35556e-05	-0.274447	0.338	0.172	0.351968
Vps13b	0.0175219	-0.274597	0.154	0.093	1
Scamp2	1.91248e-07	-0.274805	0.387	0.178	0.00285763
Pak1ip1	0.000194287	-0.274856	0.28	0.149	1
Atp5b	0.000124623	-0.27498	0.599	0.314	1
Asxl2	0.178062	-0.275101	0.105	0.074	1
Sp100	1.10334e-07	-0.275836	0.56	0.266	0.0016486
Cdkn2aipnl	0.162298	-0.275947	0.115	0.081	1
BC037034	3.21853e-05	-0.276364	0.284	0.142	0.480913
Anks1	0.0100633	-0.276391	0.175	0.104	1
Acin1	1.20597e-05	-0.27643	0.423	0.217	0.180195
Dnajc3	0.00406125	-0.276605	0.16	0.088	1
Pecam1	0.0495987	-0.276897	0.203	0.135	1
Orai2	0.00384931	-0.276906	0.226	0.131	1
Otulin	0.0106752	-0.276922	0.192	0.115	1
Wipf2	0.00390933	-0.276944	0.193	0.111	1
Nipal3	0.00201721	-0.277044	0.227	0.129	1
Dpm3	0.00305833	-0.277377	0.203	0.115	1
Adam17	0.0309864	-0.277719	0.161	0.102	1
Scaf8	0.168383	-0.278315	0.133	0.095	1
Dguok	0.482754	-0.278489	0.126	0.102	1
2023-03-06	0.00559791	-0.278866	0.23	0.138	1
2023-03-02	1.47812e-06	-0.278903	0.674	0.343	0.0220861
Brap	0.000446322	-0.278947	0.193	0.099	1
Arid2	0.0128976	-0.279012	0.176	0.106	1
Svip	0.000913431	-0.279083	0.304	0.172	1
Etf1	0.000106965	-0.279396	0.223	0.111	1
Ice1	0.105932	-0.27945	0.114	0.077	1
Smad4	2.92327e-05	-0.279699	0.344	0.178	0.436794
Tm9sf4	0.160141	-0.280291	0.13	0.093	1
Rexo1	0.200328	-0.2803	0.128	0.093	1
Cavin2	0.00150748	-0.280414	0.332	0.199	1
Pqlc3	1.25358e-07	-0.28044	0.385	0.176	0.0018731
Mrpl10	0.121751	-0.28049	0.146	0.102	1
Sirt3	0.955278	-0.280886	0.108	0.099	1
Cpsf3	0.132425	-0.280966	0.126	0.088	1
Rpl36a	0.000801891	-0.281001	0.442	0.251	1
Atp6v1f	0.108475	-0.281062	0.791	0.465	1
Larp4	0.00450852	-0.28118	0.141	0.077	1
Usp8	0.00235998	-0.281299	0.195	0.108	1
Slc35e1	0.00159929	-0.281311	0.255	0.144	1
Khk	0.573089	-0.281589	0.113	0.093	1
Sntb2	6.46914e-05	-0.281614	0.264	0.133	0.966619
Gsn	0.0444416	-0.281631	0.924	0.677	1
Cbx3	0.0224142	-0.281712	0.18	0.113	1
Mindy1	4.19388e-07	-0.281797	0.509	0.251	0.00626649
Cep120	0.0195728	-0.281859	0.181	0.113	1
Uggt1	0.201034	-0.281924	0.121	0.088	1
Gtf2h5	7.299e-05	-0.281935	0.317	0.167	1
Foxn3	0.484198	-0.281969	0.118	0.095	1
Tmem127	0.00278824	-0.282176	0.238	0.138	1
Naa35	0.000101909	-0.282285	0.223	0.111	1
Sptlc2	7.76312e-07	-0.282391	0.394	0.187	0.0115997
Gm16286	0.0154084	-0.282553	0.212	0.131	1
Zbtb7b	2.33983e-06	-0.282951	0.434	0.214	0.0349617
Gtf2a2	2.05053e-06	-0.282953	0.351	0.167	0.030639
Grk6	1.23302e-05	-0.283473	0.533	0.273	0.184238
Rbx1	0.112333	-0.283528	0.73	0.436	1
Gtf2a1	0.23353	-0.283726	0.125	0.093	1
Sptan1	0.00228553	-0.2838	0.248	0.142	1
Dhrs3	0.0469069	-0.283981	0.181	0.12	1
Prr14	0.000178205	-0.284155	0.218	0.111	1
Syngr2	0.000691841	-0.284377	0.266	0.147	1
Tpr	5.85513e-06	-0.284492	0.398	0.199	0.0874874
Srp9	3.0989e-06	-0.284601	0.568	0.284	0.0463038
Bag6	8.27126e-05	-0.284956	0.243	0.122	1
Gm15417	0.33378	-0.285111	0.118	0.09	1
6430548M08Rik	0.000528465	-0.285287	0.627	0.343	1
Ube3a	0.000164051	-0.285511	0.227	0.115	1
Rspry1	0.0175551	-0.285665	0.176	0.108	1
Srsf3	0.000147668	-0.286159	0.289	0.151	1
Becn1	2.96382e-06	-0.286439	0.408	0.199	0.0442854
Khnyn	3.48936e-06	-0.286925	0.289	0.135	0.052138
Mmp19	0.42904	-0.28728	0.102	0.081	1
Sh2b1	0.0476522	-0.287362	0.115	0.072	1
Inpp1	0.0732729	-0.287548	0.203	0.138	1
Mta2	0.115746	-0.287595	0.131	0.09	1
Srf	0.701718	-0.28763	0.103	0.088	1
Bin1	0.024167	-0.287651	0.497	0.321	1
Ubald1	0.155779	-0.287895	0.128	0.09	1
Ubr3	0.328096	-0.287899	0.109	0.084	1
Ywhae	7.57467e-06	-0.287987	0.473	0.239	0.113181
Nr1h2	3.62694e-05	-0.288272	0.333	0.172	0.541937
Heca	8.13224e-06	-0.288279	0.358	0.178	0.121512
Rps10	3.19019e-05	-0.288469	0.974	0.817	0.476677
Cnot4	0.12484	-0.288731	0.143	0.099	1
Fth1	3.14173e-12	-0.288736	1	1	4.69437e-08
Cbx1	0.0220335	-0.288823	0.119	0.07	1
Hsbp1	0.000676398	-0.289325	0.603	0.334	1
Arid3a	1.6675e-05	-0.289396	0.493	0.253	0.249158
Ints6l	0.00116813	-0.289568	0.226	0.124	1
Ankle2	0.866238	-0.2897	0.102	0.09	1
Cpt1a	0.0720743	-0.290151	0.177	0.12	1
Ezh1	0.0831084	-0.290214	0.156	0.106	1
Sec63	0.837531	-0.290371	0.105	0.093	1
Mapkapk2	0.000186302	-0.290477	0.48	0.262	1
Ogfr	0.00420165	-0.290722	0.221	0.129	1
Snca	0.00880772	-0.290727	0.249	0.156	1
Dok3	0.111514	-0.291226	0.745	0.445	1
Ap3m1	0.0887779	-0.29151	0.152	0.104	1
Yme1l1	0.00297657	-0.292148	0.305	0.178	1
Ppp2r2d	0.0826935	-0.292523	0.17	0.115	1
Pcyt1a	0.00229646	-0.292699	0.202	0.113	1
Cdkn2aip	0.0116812	-0.292766	0.164	0.097	1
Mgat4a	0.951179	-0.292812	0.115	0.104	1
Foxj2	0.626067	-0.292935	0.105	0.088	1
Pura	0.186531	-0.293195	0.154	0.111	1
F5	0.00329761	-0.293469	0.528	0.314	1
Anp32b	0.0315527	-0.29366	0.19	0.122	1
Tmed7	0.00758852	-0.293674	0.223	0.133	1
Glul	0.000237935	-0.29376	0.309	0.169	1
Vamp2	0.388529	-0.293805	0.13	0.102	1
Rps13	0.0122505	-0.29383	0.913	0.698	1
Sertad1	0.001536	-0.293855	0.242	0.135	1
Coro1b	3.87737e-05	-0.294499	0.296	0.151	0.579356
Hmgcl	0.000184759	-0.294511	0.475	0.257	1
Gak	0.0099792	-0.294607	0.198	0.12	1
Gm5617	0.0225787	-0.294633	0.192	0.12	1
Dcaf8	0.0729968	-0.295056	0.165	0.111	1
Polr1a	0.200415	-0.295096	0.136	0.099	1
Gsap	0.00264359	-0.295175	0.274	0.16	1
Stxbp3	0.0053436	-0.295536	0.226	0.133	1
Mrpl17	0.440867	-0.295562	0.116	0.093	1
Glrx2	0.0174576	-0.295573	0.193	0.12	1
Dync1i2	6.22702e-05	-0.295599	0.467	0.246	0.930441
Zfp715	0.461022	-0.295986	0.118	0.12	1
Rictor	0.0518417	-0.296197	0.155	0.102	1
Leng8	0.18542	-0.297445	0.141	0.102	1
Cox4i1	0.0480358	-0.297626	0.916	0.628	1
Map3k14	0.642953	-0.297823	0.119	0.099	1
Kdm3b	0.344054	-0.298037	0.133	0.102	1
Gda	0.0302868	-0.298324	0.965	0.774	1
Trappc9	0.135862	-0.298562	0.164	0.115	1
Pts	4.3648e-06	-0.298948	0.403	0.201	0.0652188
Rbm33	0.0116007	-0.29898	0.211	0.129	1
Usf1	0.000483819	-0.299015	0.235	0.126	1
Tmx4	2.19981e-07	-0.299051	0.311	0.138	0.00328696
Tpp2	0.0500335	-0.299126	0.146	0.095	1
Paip2	0.181958	-0.299225	0.753	0.463	1
Kif1b	0.0207015	-0.29971	0.25	0.158	1
Csgalnact2	0.0237643	-0.299882	0.207	0.131	1
Insr	0.0577775	-0.29998	0.149	0.097	1
Cox7a2	0.830198	-0.299988	0.768	0.485	1
Leprot	0.0121695	-0.299998	0.207	0.126	1
P2ry12	0.0160739	-0.300047	0.284	0.181	1
Mrps24	0.00393861	-0.300067	0.299	0.176	1
Phactr2	0.0439745	-0.3001	0.177	0.115	1
Plekhj1	2.23222e-05	-0.300281	0.32	0.163	0.333538
Nadk2	0.137422	-0.300307	0.147	0.104	1
Nrf1	0.072931	-0.300369	0.152	0.102	1
Ube2d3	0.0290518	-0.300439	0.907	0.648	1
Arl8a	0.00731259	-0.300885	0.233	0.14	1
Dnttip2	0.0105803	-0.300977	0.159	0.093	1
2810403A07Rik	0.172709	-0.300987	0.145	0.104	1
Ston2	0.0413833	-0.301381	0.221	0.147	1
Ecm1	0.00239296	-0.301408	0.333	0.201	1
Nuak2	0.120845	-0.301523	0.183	0.129	1
Apaf1	0.00106519	-0.301534	0.206	0.111	1
Thrap3	0.00115827	-0.301935	0.216	0.117	1
Plekhg3	0.000829215	-0.301992	0.212	0.113	1
Crebl2	0.474599	-0.302036	0.115	0.093	1
Cdc34	0.00175231	-0.302333	0.327	0.19	1
Arl8b	0.078183	-0.302375	0.157	0.106	1
Slk	4.41141e-05	-0.302561	0.382	0.199	0.659153
Tmed2	0.00242308	-0.302572	0.542	0.307	1
Fam13b	0.11945	-0.303273	0.171	0.12	1
Cdipt	0.000305208	-0.303274	0.304	0.165	1
Gng11	0.0115654	-0.303928	0.85	0.824	1
Cop1	3.94291e-06	-0.304104	0.449	0.223	0.058915
Smc4	0.00292347	-0.304158	0.218	0.124	1
Litaf	0.0947592	-0.304196	0.902	0.652	1
Nono	0.00899867	-0.304267	0.239	0.144	1
Brd9	0.00111022	-0.30462	0.212	0.115	1
Ndufa2	7.30663e-05	-0.304644	0.622	0.323	1
Gm20406	0.00909025	-0.304725	0.211	0.126	1
Rab21	5.54905e-05	-0.304777	0.58	0.302	0.82914
Wdfy3	0.00129804	-0.305014	0.239	0.133	1
Rgs10	0.041788	-0.305211	0.637	0.436	1
Atf2	0.147526	-0.305274	0.141	0.099	1
Batf	0.0617984	-0.305434	0.16	0.106	1
Hipk3	0.397279	-0.305747	0.124	0.097	1
Sptbn1	3.46196e-09	-0.305999	0.371	0.158	5.17286e-05
Pdap1	0.00181893	-0.306241	0.218	0.122	1
Scaf1	0.719105	-0.306406	0.1	0.086	1
Wwp2	0.000772837	-0.306558	0.259	0.142	1
Tmem8	0.899356	-0.306917	0.102	0.095	1
Aaed1	0.240568	-0.307103	0.152	0.113	1
Ptpn11	5.41254e-05	-0.307376	0.352	0.185	0.808742
Tnks2	0.00950772	-0.307427	0.206	0.124	1
Gatad1	5.01986e-06	-0.307431	0.651	0.343	0.0750068
Pafah1b1	0.0009894	-0.307541	0.656	0.357	1
Bmt2	0.219746	-0.307675	0.16	0.117	1
Fbxo11	0.0719223	-0.307762	0.211	0.142	1
Rpl13a	0.0178495	-0.307895	0.177	0.108	1
Washc4	0.00345337	-0.308279	0.2	0.113	1
Btbd7	0.00987109	-0.308451	0.233	0.142	1
Atxn3	0.99344	-0.309022	0.107	0.097	1
Hip1	0.0590358	-0.309267	0.258	0.172	1
Hexa	1.67676e-05	-0.309277	0.575	0.291	0.250541
Tmem158	0.710421	-0.309438	0.124	0.106	1
Hsdl1	0.412389	-0.310096	0.135	0.106	1
Arf1	0.762074	-0.310141	0.786	0.49	1
Trappc8	0.130293	-0.310189	0.139	0.097	1
Selenos	0.760305	-0.310265	0.102	0.088	1
Tra2b	0.00997365	-0.310624	0.202	0.122	1
Rpl21	0.0635974	-0.310733	0.872	0.619	1
Eif3c	8.10336e-06	-0.310747	0.309	0.149	0.12108
Cebpz	0.00097321	-0.310837	0.223	0.122	1
Zfp292	0.00103617	-0.310884	0.269	0.151	1
Itgb3	0.0170287	-0.311001	0.558	0.361	1
Mtmr12	0.668554	-0.3113	0.107	0.09	1
Ccdc124	0.00397122	-0.311549	0.269	0.158	1
Coro1c	0.00102156	-0.311627	0.276	0.156	1
Lipe	0.150821	-0.311984	0.159	0.113	1
Cds2	0.000395373	-0.31207	0.528	0.291	1
Chfr	0.00615363	-0.312095	0.228	0.135	1
Rlim	0.710921	-0.312333	0.114	0.097	1
Tardbp	0.518003	-0.312384	0.123	0.099	1
Hspa4	0.0277064	-0.31242	0.172	0.108	1
Dusp11	2.48574e-05	-0.312733	0.465	0.239	0.371419
Hook3	0.000195545	-0.31288	0.356	0.194	1
Ctdnep1	0.128755	-0.313022	0.145	0.102	1
Xrn1	0.34169	-0.313053	0.12	0.093	1
Tcea1	0.205779	-0.313187	0.13	0.095	1
Rbm6	0.657742	-0.313445	0.126	0.106	1
Acaa1a	3.40478e-05	-0.313917	0.399	0.208	0.508742
Csnk1g2	0.000142373	-0.314093	0.367	0.199	1
Kdm1a	0.401865	-0.3141	0.115	0.09	1
Ubr4	0.232067	-0.314149	0.223	0.163	1
Herc2	0.356622	-0.314197	0.129	0.099	1
Acbd5	0.0385209	-0.314225	0.202	0.131	1
Uchl5	0.164455	-0.3144	0.171	0.122	1
Esco1	0.0861921	-0.314417	0.16	0.108	1
Gbp2	0.00383712	-0.314633	0.167	0.095	1
Marf1	0.00616584	-0.315159	0.264	0.158	1
Hnrnpab	0.626323	-0.315356	0.119	0.099	1
Acadm	0.0606484	-0.31542	0.17	0.113	1
Arglu1	0.000117009	-0.315968	0.273	0.142	1
Cul1	0.0663302	-0.316177	0.15	0.099	1
Slc38a10	0.148999	-0.316259	0.187	0.133	1
Glyr1	0.00497596	-0.316689	0.384	0.228	1
Cdc37l1	0.0281486	-0.316912	0.192	0.122	1
Cox6b1	0.0950846	-0.31692	0.829	0.564	1
Mpp5	0.426639	-0.317062	0.129	0.102	1
Eif1a	0.304258	-0.317086	0.128	0.097	1
Rnf4	0.633183	-0.317178	0.116	0.097	1
Trappc10	0.000107611	-0.318124	0.201	0.097	1
St3gal1	0.12275	-0.318135	0.178	0.126	1
Dap	0.0195462	-0.318199	0.725	0.442	1
Pcbd2	0.0173073	-0.318268	0.191	0.117	1
Pitpna	0.000112294	-0.318565	0.659	0.341	1
Arhgef3	0.00034826	-0.318757	0.322	0.176	1
Rtp4	0.0189404	-0.318849	0.458	0.298	1
Fnbp4	0.971072	-0.318906	0.1	0.093	1
E030030I06Rik	0.0171155	-0.318943	0.222	0.138	1
Rbm47	0.00180757	-0.319601	0.305	0.176	1
Lmna	0.00959611	-0.319773	0.197	0.122	1
Sec61b	0.975751	-0.319806	0.829	0.519	1
Rbm7	0.0329517	-0.319972	0.181	0.115	1
Galnt1	0.200118	-0.320265	0.143	0.104	1
Ap2m1	0.000584182	-0.321223	0.543	0.302	1
Nfe2	0.1149	-0.32142	0.646	0.397	1
Uqcc3	0.000780413	-0.32152	0.27	0.149	1
Hpse	0.0197132	-0.321604	0.261	0.169	1
Pik3cb	0.0141402	-0.322506	0.219	0.135	1
Pdlim1	0.00603875	-0.32271	0.404	0.251	1
Napg	0.00804173	-0.322915	0.221	0.133	1
Calr	0.00141151	-0.322937	0.314	0.181	1
Sap30	0.0225674	-0.323035	0.214	0.135	1
Vav3	0.00160398	-0.323776	0.278	0.158	1
Map1lc3b	2.11891e-08	-0.323809	0.959	0.86	0.000316608
Vwf	0.0177016	-0.323994	0.428	0.28	1
Taz	0.0534016	-0.324325	0.172	0.113	1
Hacd4	0.869946	-0.324351	0.822	0.535	1
Igtp	0.00514256	-0.324753	0.284	0.174	1
Braf	0.00342616	-0.324789	0.312	0.183	1
Gnb2	2.00244e-05	-0.325253	0.927	0.761	0.299204
Etv6	0.151288	-0.325552	0.152	0.108	1
Psd4	0.0300411	-0.325783	0.216	0.138	1
Phf12	0.31032	-0.326286	0.134	0.102	1
Sin3b	0.00411004	-0.326384	0.608	0.343	1
Oas2	0.000108395	-0.326402	0.233	0.117	1
Tmem50b	2.2729e-05	-0.326601	0.383	0.196	0.339617
Ddx39b	0.432344	-0.326648	0.149	0.117	1
Bag1	0.000120087	-0.326707	0.436	0.235	1
Cflar	3.5822e-08	-0.327126	0.441	0.201	0.000535252
Rere	0.360819	-0.327751	0.14	0.108	1
Zmym5	0.0416667	-0.328187	0.221	0.144	1
Ube2r2	0.000265705	-0.328245	0.473	0.262	1
Gna13	0.0035016	-0.328781	0.366	0.214	1
Mvp	7.60361e-06	-0.328882	0.492	0.253	0.113613
Plekha2	7.80773e-06	-0.328937	0.276	0.131	0.116663
Trim8	0.37103	-0.329006	0.151	0.117	1
Uso1	0.65466	-0.329217	0.124	0.104	1
Stx11	0.0267266	-0.329239	0.788	0.474	1
Gpr65	0.00923695	-0.329616	0.312	0.192	1
Kdm5c	0.0279659	-0.329773	0.182	0.115	1
Pxk	3.38897e-06	-0.330039	0.354	0.172	0.0506381
Pgghg	0.224166	-0.330157	0.09	0.104	1
Capzb	0.00138554	-0.330179	0.903	0.691	1
Gpx1	2.94177e-05	-0.330233	0.974	0.869	0.439559
Dym	0.944201	-0.330482	0.138	0.124	1
Mcmbp	0.00158911	-0.331445	0.279	0.158	1
Sipa1l2	0.00296607	-0.331486	0.222	0.126	1
Psenen	0.0093371	-0.331635	0.722	0.402	1
Tnpo1	0.3403	-0.331779	0.139	0.106	1
Pacs1	0.000854333	-0.332221	0.41	0.23	1
Ap1g1	0.000495492	-0.332384	0.26	0.14	1
Plxna4	0.0705174	-0.332386	0.13	0.086	1
Rgcc	0.0263059	-0.332458	0.14	0.086	1
Atp11b	0.000219408	-0.332641	0.591	0.318	1
Skiv2l	0.0609036	-0.332663	0.192	0.129	1
Cask	0.280206	-0.332664	0.12	0.09	1
Sdccag3	0.0199302	-0.33267	0.203	0.126	1
Smndc1	0.174613	-0.332847	0.2	0.144	1
Fndc3b	0.739219	-0.332913	0.146	0.124	1
Prrg2	0.18278	-0.333329	0.182	0.131	1
Eif2s2	0.000130931	-0.333403	0.289	0.151	1
Atp8b4	0.000437232	-0.333406	0.504	0.278	1
Fam217b	0.0113165	-0.333443	0.287	0.178	1
Zmym2	0.935506	-0.333603	0.105	0.095	1
Srsf1	0.108875	-0.333766	0.144	0.099	1
Zdhhc18	3.42722e-05	-0.334092	0.472	0.248	0.512095
Mctp1	0.000505241	-0.334114	0.46	0.255	1
Trnt1	0.13708	-0.334223	0.145	0.102	1
Nsrp1	0.000695458	-0.33424	0.285	0.158	1
Mark3	0.0448493	-0.334605	0.171	0.111	1
Aatk	0.165362	-0.33485	0.161	0.115	1
Epc2	0.093179	-0.335072	0.177	0.122	1
AI837181	0.00307791	-0.335503	0.295	0.174	1
Rbm27	0.0639078	-0.335583	0.19	0.126	1
Spi1	1.69215e-09	-0.336186	0.978	0.901	2.52841e-05
Add1	8.87926e-05	-0.336437	0.431	0.23	1
Syf2	0.0173278	-0.336683	0.695	0.395	1
Oas3	1.26754e-07	-0.336727	0.54	0.264	0.00189396
Sec24b	0.244495	-0.337354	0.161	0.12	1
Cdyl	0.612324	-0.33757	0.108	0.09	1
Arid5b	0.00258341	-0.33768	0.177	0.097	1
Mbd6	0.00401562	-0.337812	0.295	0.174	1
Mefv	0.145986	-0.337833	0.192	0.138	1
Reep5	0.00028897	-0.337845	0.62	0.332	1
Cers6	1.20704e-05	-0.337979	0.416	0.214	0.180356
Dhx38	0.000627001	-0.338486	0.332	0.185	1
Cyth1	0.00354892	-0.338614	0.337	0.201	1
Polr2g	0.107805	-0.338809	0.17	0.117	1
Capn1	0.411161	-0.33885	0.698	0.436	1
Larp4b	1.05074e-06	-0.339016	0.426	0.208	0.0157002
Hnrnpl	0.0461561	-0.339066	0.193	0.126	1
Ccnt1	0.217646	-0.339093	0.17	0.124	1
Hdc	0.00245924	-0.339221	0.936	0.772	1
Paxx	0.00131032	-0.339261	0.214	0.117	1
Dctn1	0.00153124	-0.339412	0.333	0.192	1
Tmem14c	0.0235659	-0.339719	0.672	0.393	1
Snrpc	4.61377e-05	-0.340683	0.309	0.158	0.689389
Mon2	0.0510797	-0.341091	0.17	0.111	1
Rwdd1	0.12909	-0.341236	0.183	0.129	1
Zbtb7a	0.0100814	-0.341247	0.287	0.176	1
Fryl	0.162839	-0.341778	0.151	0.108	1
Ss18	0.94755	-0.342079	0.135	0.122	1
Ap4s1	0.838422	-0.34215	0.136	0.117	1
Zfp706	0.0257947	-0.342256	0.261	0.167	1
Fam160a2	3.29839e-05	-0.342541	0.306	0.153	0.492846
Kmt5b	0.00599215	-0.342654	0.238	0.14	1
Elmo1	0.00497793	-0.342902	0.318	0.19	1
Ubxn4	1.55331e-05	-0.343095	0.431	0.221	0.232096
Mdh2	0.000536574	-0.343312	0.665	0.359	1
Nbeal1	0.530585	-0.34407	0.099	0.102	1
Mrpl57	0.00770115	-0.344161	0.23	0.138	1
Gltp	0.0140055	-0.344214	0.283	0.176	1
Maml1	0.130376	-0.344318	0.183	0.129	1
Add3	3.60039e-05	-0.344718	0.549	0.284	0.53797
Zfp91	0.0676861	-0.344827	0.175	0.117	1
Os9	0.00684966	-0.344843	0.307	0.185	1
Mroh1	0.418917	-0.345069	0.115	0.09	1
Ikbkb	0.0202361	-0.345091	0.195	0.122	1
Edem1	0.00666169	-0.345217	0.42	0.253	1
Kif2a	0.00516854	-0.34525	0.596	0.357	1
Unc13d	1.95361e-05	-0.34541	0.382	0.196	0.291908
Cspp1	0.110538	-0.345586	0.161	0.111	1
Eloa	0.00209351	-0.345674	0.295	0.169	1
Ppil4	0.0066674	-0.345793	0.268	0.16	1
Fam114a2	0.0626308	-0.345856	0.227	0.151	1
Itm2b	7.09613e-17	-0.345908	0.99	0.959	1.0603e-12
Macf1	0.00121025	-0.346066	0.325	0.185	1
Ap1m1	0.00080964	-0.346913	0.306	0.172	1
Alkbh5	0.638199	-0.346976	0.156	0.129	1
Usp4	0.00216246	-0.347159	0.235	0.133	1
Puf60	0.0233252	-0.347202	0.217	0.138	1
Mgat1	0.0262838	-0.347892	0.234	0.149	1
Per2	0.995122	-0.348104	0.104	0.095	1
Rps23	7.43719e-05	-0.348351	0.932	0.734	1
Cerk	0.415713	-0.348534	0.12	0.124	1
Trim11	6.00928e-05	-0.348714	0.341	0.178	0.897906
Txn1	4.53403e-08	-0.348841	0.98	0.944	0.000677475
Ppp2r5c	0.000309573	-0.348911	0.48	0.262	1
Tspan14	0.00227981	-0.349025	0.31	0.181	1
Hist1h4i	0.050696	-0.349392	0.423	0.28	1
Rtf2	0.000380094	-0.349439	0.56	0.305	1
Rapgef1	0.401008	-0.349661	0.098	0.104	1
Ski	0.911739	-0.349669	0.116	0.104	1
Ubash3b	0.0140941	-0.349784	0.295	0.187	1
Celf1	0.0913292	-0.349808	0.159	0.108	1
Ankrd13c	0.643382	-0.350079	0.119	0.099	1
Mthfsl	0.000861821	-0.350765	0.255	0.14	1
Supt6	0.0458303	-0.351201	0.183	0.12	1
Vps28	0.00215643	-0.351334	0.646	0.359	1
Pnisr	0.00168845	-0.35145	0.408	0.235	1
Tmbim4	0.00569162	-0.351816	0.53	0.305	1
Atp6v0e	3.34135e-05	-0.351881	0.901	0.688	0.499265
Bcl3	0.000796029	-0.352011	0.328	0.185	1
Smim4	0.00157154	-0.352076	0.424	0.244	1
BC005624	2.23502e-05	-0.352357	0.43	0.221	0.333957
Snx10	0.00115784	-0.352504	0.377	0.214	1
Rps28	0.721121	-0.352647	0.704	0.458	1
Cdc73	0.432264	-0.352919	0.107	0.111	1
Gpr137b	0.177242	-0.353355	0.169	0.122	1
Prpf4b	0.589592	-0.353578	0.129	0.106	1
Uvrag	0.147185	-0.353585	0.166	0.117	1
Azi2	0.0188116	-0.353684	0.2	0.124	1
Rpl18a	1.78923e-06	-0.354322	0.958	0.84	0.0267347
Ctla2a	2.12731e-06	-0.35439	0.907	0.93	0.0317863
Snrpe	0.0228113	-0.354495	0.214	0.135	1
Zdhhc9	0.0207575	-0.354703	0.232	0.144	1
Ubxn1	7.00923e-05	-0.354931	0.574	0.3	1
Krr1	0.38968	-0.354957	0.143	0.111	1
Fam160b1	0.00238833	-0.354994	0.274	0.158	1
Cep170	0.259427	-0.35538	0.172	0.129	1
Ngly1	0.0169212	-0.355738	0.244	0.153	1
Sh3bp2	0.292813	-0.355808	0.156	0.117	1
Scarb2	0.00238919	-0.355819	0.233	0.133	1
Rgl2	0.0167977	-0.356086	0.28	0.174	1
Kmt2b	0.0817943	-0.356118	0.157	0.106	1
Vps4b	2.22703e-05	-0.356237	0.466	0.242	0.332763
Ksr1	0.855189	-0.356277	0.146	0.126	1
Gpsm3	9.22151e-07	-0.356332	0.957	0.779	0.0137788
Wipi2	0.111775	-0.356385	0.169	0.117	1
Cd9	1.47171e-07	-0.356393	0.984	0.935	0.00219902
Polg	0.994802	-0.357016	0.107	0.097	1
Neu1	0.00108622	-0.357527	0.314	0.176	1
Rbm3	0.00172994	-0.358117	0.569	0.321	1
Tmed5	0.00153511	-0.358149	0.278	0.158	1
Pkn2	0.0104559	-0.358393	0.252	0.153	1
Kdm6a	0.370526	-0.358402	0.155	0.12	1
Papd5	0.364355	-0.358432	0.094	0.102	1
Pip5k1a	0.629383	-0.358654	0.151	0.124	1
Supt20	0.000253566	-0.358716	0.264	0.14	1
Eef1b2	0.799842	-0.358759	0.746	0.472	1
Erbin	0.00107084	-0.359699	0.326	0.185	1
Usp34	0.00460646	-0.359725	0.325	0.194	1
Atf1	0.00034536	-0.359869	0.347	0.19	1
Map3k1	0.397147	-0.359985	0.136	0.106	1
AC110211.1	0.141973	-0.360267	0.612	0.388	1
Tmem234	0.000302251	-0.360495	0.563	0.305	1
Eif5b	0.084389	-0.36052	0.144	0.097	1
Lbh	0.754959	-0.360773	0.131	0.124	1
Api5	0.0145564	-0.361141	0.255	0.158	1
Abtb2	0.129483	-0.361657	0.193	0.135	1
Itpkb	0.0558064	-0.361688	0.252	0.167	1
Vcpip1	0.0520101	-0.361773	0.188	0.124	1
Tomm20	0.00189781	-0.361791	0.273	0.156	1
Kansl1	0.00266776	-0.361889	0.28	0.163	1
Fkbp15	0.00449941	-0.361889	0.259	0.151	1
Tnpo3	0.0793041	-0.361894	0.155	0.104	1
Dhrs9	0.00765363	-0.36213	0.611	0.348	1
Zfp217	0.00687335	-0.362521	0.275	0.167	1
Lyl1	0.208805	-0.362553	0.098	0.111	1
Ctcf	0.0538098	-0.362714	0.235	0.156	1
Il13ra1	0.0867199	-0.363136	0.519	0.334	1
Was	0.00396347	-0.363156	0.525	0.3	1
Ube2s	6.55749e-05	-0.363195	0.363	0.19	0.979821
Mkl1	0.00244196	-0.363419	0.389	0.226	1
Upf2	0.00440674	-0.363468	0.364	0.217	1
Baz1b	0.317176	-0.363647	0.182	0.138	1
Riok3	0.387335	-0.364415	0.704	0.431	1
G3bp2	0.00608458	-0.364663	0.333	0.201	1
Rela	0.0158928	-0.364699	0.261	0.163	1
Pdcd2l	0.823099	-0.365256	0.108	0.102	1
Cmpk2	3.76094e-05	-0.365312	0.23	0.113	0.561959
Spata13	0.185337	-0.365499	0.232	0.169	1
Brwd3	0.15346	-0.365828	0.144	0.102	1
Rad21	0.00548271	-0.366188	0.273	0.163	1
Cdk12	0.00480159	-0.366366	0.281	0.167	1
Pim1	0.0364769	-0.366399	0.646	0.391	1
Gm13822	0.351255	-0.366444	0.16	0.124	1
Socs3	0.611968	-0.366477	0.561	0.413	1
Hsh2d	0.33468	-0.366615	0.177	0.135	1
Cltc	0.000733807	-0.366623	0.486	0.269	1
Tnip1	0.0910118	-0.366897	0.166	0.113	1
Eif4a1	0.00111957	-0.367087	0.351	0.196	1
Eef1g	0.00290142	-0.367297	0.354	0.208	1
Tomm7	0.690574	-0.367939	0.798	0.503	1
Bcr	0.480418	-0.368063	0.108	0.111	1
Slc25a5	0.009232	-0.368251	0.586	0.341	1
Raly	1.84905e-06	-0.368278	0.432	0.21	0.0276285
Ftl1-ps1	0.307772	-0.368688	0.186	0.14	1
Trmt112	0.879359	-0.368716	0.125	0.115	1
Uqcr11	0.00202666	-0.368751	0.581	0.325	1
Ccni	2.89727e-05	-0.369517	0.444	0.23	0.432911
Vezf1	0.717254	-0.369992	0.177	0.147	1
Dlst	0.00169541	-0.371057	0.247	0.14	1
Smad2	0.528612	-0.371434	0.123	0.099	1
Spidr	0.648941	-0.371719	0.149	0.122	1
Herpud2	0.257981	-0.372015	0.206	0.151	1
Zcchc8	0.155802	-0.372535	0.223	0.158	1
Vps36	0.000496774	-0.372551	0.294	0.16	1
Tacc1	0.010229	-0.373016	0.528	0.316	1
Cdc42	3.99599e-09	-0.373145	0.965	0.865	5.9708e-05
Tet2	0.0763496	-0.373347	0.193	0.131	1
Ell	0.290506	-0.373433	0.181	0.135	1
Kdm4a	0.650114	-0.373704	0.145	0.12	1
Pcnp	0.178428	-0.373885	0.214	0.153	1
Ubxn7	0.675171	-0.374109	0.144	0.12	1
Bsdc1	0.0245486	-0.374333	0.258	0.163	1
Sdha	0.0936162	-0.374532	0.242	0.165	1
Rbm42	0.00021902	-0.374855	0.397	0.214	1
Elk4	0.818803	-0.375328	0.125	0.108	1
Pan3	0.305512	-0.375364	0.181	0.135	1
Wbp11	0.133241	-0.375414	0.229	0.16	1
Mctp2	0.00125282	-0.375836	0.299	0.169	1
Asxl1	2.05507e-05	-0.375858	0.455	0.235	0.307069
0610030E20Rik	0.00245806	-0.376032	0.326	0.19	1
Slc16a6	0.0259908	-0.376072	0.302	0.194	1
Psme4	0.0562821	-0.376083	0.202	0.133	1
Ctss	0.310494	-0.376479	0.165	0.126	1
Zfp384	0.395789	-0.376492	0.128	0.099	1
Rnpepl1	0.261414	-0.376872	0.223	0.163	1
Mrpl43	0.00388479	-0.376922	0.41	0.239	1
Sap18	0.00200341	-0.377662	0.306	0.176	1
Cox6a1	0.00679613	-0.37767	0.594	0.336	1
Eif4a2	0.00323831	-0.377686	0.465	0.269	1
Zfp597	0.758467	-0.378163	0.112	0.106	1
Mob4	0.00235281	-0.378872	0.401	0.23	1
Rps6	0.0870507	-0.378966	0.727	0.436	1
Tgfbr1	0.19102	-0.378989	0.178	0.129	1
Stat4	0.48785	-0.379032	0.136	0.108	1
Zfp608	0.237831	-0.380139	0.195	0.142	1
Cstb	0.00029848	-0.380281	0.385	0.21	1
Ttll3	0.21964	-0.380339	0.103	0.115	1
Trim34a	0.872737	-0.380486	0.146	0.126	1
Coro1a	2.36107e-20	-0.380636	0.989	0.971	3.5279e-16
Ccdc186	0.266779	-0.380885	0.186	0.138	1
Map3k15	0.882891	-0.380893	0.118	0.108	1
Bnip3	0.0680241	-0.380964	0.172	0.115	1
Cdv3	0.00190862	-0.381217	0.226	0.126	1
Smarca5	0.215682	-0.382652	0.161	0.117	1
Srrm1	0.021031	-0.382742	0.322	0.203	1
Arhgef18	0.981039	-0.383155	0.152	0.133	1
Grina	2.56616e-12	-0.383331	0.988	0.946	3.83436e-08
Dock8	0.000312553	-0.383874	0.569	0.307	1
Mid1ip1	1.88348e-05	-0.383907	0.466	0.242	0.28143
Il10rb	0.00553456	-0.38436	0.463	0.273	1
Cic	0.0359954	-0.384445	0.229	0.149	1
Itgb5	0.728409	-0.384727	0.187	0.156	1
Amdhd2	0.314029	-0.38475	0.155	0.117	1
Ier3ip1	0.000882492	-0.384755	0.554	0.3	1
St3gal5	0.00211675	-0.384828	0.418	0.244	1
Tprgl	0.905876	-0.385394	0.767	0.499	1
Fam50a	0.907688	-0.385526	0.123	0.108	1
Nek9	0.32847	-0.385643	0.23	0.172	1
Fam168b	0.0196503	-0.385803	0.3	0.187	1
Ythdf3	0.0242525	-0.386033	0.338	0.214	1
Rnasel	0.0273651	-0.386116	0.559	0.334	1
Fam120b	0.975727	-0.386622	0.102	0.093	1
Tmem55b	0.214833	-0.386901	0.108	0.12	1
Ifit1	0.51357	-0.387124	0.108	0.09	1
Rock1	0.125835	-0.38715	0.659	0.404	1
Ccng2	0.0107708	-0.387216	0.318	0.196	1
Hint1	0.713399	-0.387495	0.129	0.122	1
Treml4	0.574479	-0.387745	0.114	0.113	1
Spag9	0.00152958	-0.387831	0.315	0.181	1
Bet1l	0.0155557	-0.387888	0.274	0.169	1
Nedd8	0.740917	-0.3882	0.75	0.463	1
Tlk1	0.0461974	-0.388343	0.27	0.178	1
Nbr1	0.870871	-0.388387	0.182	0.153	1
Mkln1	0.0921601	-0.388592	0.202	0.138	1
Tram1	0.0114614	-0.388919	0.268	0.165	1
Chtop	0.0757277	-0.388999	0.082	0.104	1
Rsf1	0.0319186	-0.389076	0.207	0.133	1
Adgrg1	0.746975	-0.389154	0.17	0.156	1
Actr2	0.065579	-0.38943	0.83	0.562	1
Epn1	0.000213938	-0.389521	0.394	0.214	1
Aplp2	0.141767	-0.38958	0.169	0.12	1
Pgm2l1	0.210905	-0.389973	0.191	0.14	1
Eapp	0.00156193	-0.390126	0.395	0.226	1
Sos2	0.0182188	-0.390453	0.33	0.205	1
Kdelr1	0.00683354	-0.390758	0.359	0.217	1
Stk11	0.00110072	-0.390926	0.352	0.199	1
Naaa	0.218666	-0.391045	0.098	0.111	1
Eif4h	0.00863521	-0.391055	0.392	0.237	1
Nedd9	0.000810482	-0.391198	0.514	0.284	1
Emsy	0.702863	-0.39161	0.136	0.129	1
Ube2q1	0.00189571	-0.39164	0.321	0.185	1
I830077J02Rik	0.00179841	-0.392855	0.468	0.269	1
C1galt1	0.713611	-0.392924	0.151	0.126	1
Dennd4b	0.666936	-0.393115	0.141	0.117	1
Gm17619	0.0902799	-0.393248	0.361	0.242	1
Ublcp1	0.0330609	-0.393334	0.229	0.147	1
Dapp1	0.00658976	-0.393773	0.327	0.196	1
Fam76a	0.0308087	-0.394058	0.214	0.138	1
Krit1	0.00188504	-0.394121	0.273	0.156	1
Irf5	0.0181391	-0.39422	0.084	0.117	1
Fuca2	0.0773812	-0.394257	0.222	0.149	1
Hdac5	0.200516	-0.394446	0.242	0.174	1
Hmgb2	1.03761e-08	-0.394822	0.971	0.885	0.00015504
Pnrc2	0.0115107	-0.394913	0.296	0.181	1
Ppig	0.0116253	-0.394982	0.268	0.165	1
Psmb8	0.000351503	-0.395424	0.563	0.302	1
Ccdc92	0.580585	-0.395515	0.187	0.151	1
Trim56	0.0168734	-0.395728	0.226	0.14	1
Gas2l1	0.0277673	-0.396088	0.375	0.248	1
Sec11c	0.0452511	-0.396258	0.794	0.553	1
Rap1b	3.65186e-06	-0.396741	0.936	0.74	0.0545661
Nars	0.0224708	-0.397657	0.229	0.144	1
Atg7	0.00643621	-0.397955	0.357	0.214	1
Esyt2	0.195085	-0.397992	0.224	0.16	1
Ddx58	0.0146419	-0.398149	0.286	0.178	1
Ubn1	0.0270604	-0.398385	0.311	0.199	1
Ireb2	0.132073	-0.398697	0.169	0.117	1
Pfdn2	0.617108	-0.398731	0.138	0.131	1
Rbm5	0.00384418	-0.399091	0.513	0.296	1
Arl6ip1	0.226622	-0.399398	0.644	0.395	1
Cd33	0.0462965	-0.399801	0.841	0.598	1
Rassf1	0.412638	-0.400359	0.15	0.117	1
Ubald2	0.0122944	-0.40037	0.613	0.357	1
Ugcg	4.30572e-05	-0.400485	0.34	0.174	0.643361
Sdf4	0.0217944	-0.400942	0.428	0.262	1
Baz2a	0.0411251	-0.401209	0.276	0.181	1
Gng2	0.502966	-0.401495	0.706	0.44	1
Cd68	0.00313731	-0.401994	0.333	0.194	1
Gsdmd	0.0171936	-0.402002	0.337	0.208	1
Poldip3	0.533053	-0.402153	0.226	0.176	1
Rpl41	6.18727e-20	-0.402211	0.988	0.968	9.24501e-16
Mthfs	0.207787	-0.402213	0.23	0.165	1
H2afv	0.000114419	-0.402256	0.384	0.205	1
Cpeb4	0.806882	-0.402488	0.181	0.151	1
Ptger2	0.692917	-0.402632	0.102	0.099	1
Ptpn1	0.00742747	-0.403438	0.874	0.655	1
Palm	0.0509164	-0.40344	0.257	0.169	1
Gsk3a	0.201217	-0.40344	0.193	0.14	1
Scaf11	0.0109487	-0.403454	0.25	0.153	1
Armc7	0.0204643	-0.403661	0.295	0.185	1
Csf2rb	0.304304	-0.403906	0.792	0.553	1
Slc9a3r1	0.00454758	-0.40396	0.524	0.3	1
Gnai2	3.86001e-19	-0.404676	0.995	0.968	5.76763e-15
Sec62	0.00698755	-0.405088	0.56	0.321	1
Cnot3	0.0115997	-0.40528	0.278	0.169	1
Serbp1	0.249859	-0.405606	0.259	0.187	1
Pygo2	0.57463	-0.406071	0.135	0.131	1
Capza2	0.795998	-0.406081	0.791	0.488	1
Smurf2	0.82329	-0.406275	0.133	0.122	1
Herc1	0.0163442	-0.406279	0.3	0.187	1
C5ar1	0.0803511	-0.40628	0.856	0.587	1
Ppm1a	0.0137403	-0.406482	0.332	0.203	1
Ppp6r3	0.127862	-0.406749	0.23	0.16	1
Nelfb	0.0626892	-0.406787	0.238	0.158	1
Osbpl9	0.0528097	-0.406855	0.633	0.381	1
Fcgr4	0.00210942	-0.407116	0.592	0.332	1
Wasf2	0.0389658	-0.407619	0.534	0.325	1
Ltbr	0.0825685	-0.40774	0.268	0.181	1
Xpo1	0.00693034	-0.407923	0.071	0.108	1
Ikzf1	0.00366961	-0.408375	0.4	0.235	1
Gabarap	2.16987e-14	-0.408823	0.979	0.903	3.24222e-10
Prickle3	0.85701	-0.409453	0.123	0.113	1
Cyb5r1	0.243477	-0.409562	0.197	0.144	1
Rest	0.177213	-0.409594	0.186	0.133	1
Cntrl	0.0790625	-0.4096	0.25	0.169	1
Dyrk1a	0.947934	-0.40979	0.17	0.149	1
Apobec1	0.364668	-0.410001	0.286	0.212	1
Klhl18	0.0486102	-0.410256	0.233	0.153	1
Ube2o	0.00975344	-0.410779	0.239	0.149	1
Zfyve26	0.554406	-0.410845	0.206	0.163	1
Acbd3	0.00465173	-0.411035	0.258	0.151	1
Coa5	0.189966	-0.411044	0.25	0.178	1
Icosl	0.0394519	-0.41113	0.077	0.104	1
Pla2g12a	0.987627	-0.411293	0.116	0.106	1
Rnf31	0.742111	-0.411707	0.156	0.131	1
Nrd1	0.000629911	-0.411847	0.424	0.235	1
Gxylt1	0.712407	-0.412317	0.147	0.138	1
Tagln2	0.419836	-0.412367	0.684	0.476	1
Atp5e	7.32779e-08	-0.413578	0.926	0.736	0.00109492
Gmeb2	0.0416148	-0.41361	0.082	0.108	1
Wdr45	0.830126	-0.413906	0.156	0.133	1
Swap70	0.85598	-0.413952	0.157	0.135	1
Nemf	0.956786	-0.413974	0.176	0.151	1
Ppp1r12c	0.0361492	-0.413987	0.368	0.233	1
Tomm34	0.0932682	-0.414637	0.095	0.115	1
Fcho2	0.000815258	-0.41483	0.501	0.278	1
Svil	0.567156	-0.415146	0.838	0.542	1
Hk2	0.00127325	-0.415216	0.354	0.203	1
Sf3b5	0.223331	-0.415398	0.306	0.214	1
Hnrnpm	0.00908833	-0.415995	0.314	0.19	1
Srp14	0.981708	-0.417045	0.69	0.442	1
Kif3b	0.0365645	-0.417056	0.237	0.153	1
Ddx60	0.00331615	-0.417946	0.312	0.185	1
Nrbp1	0.00410487	-0.418534	0.307	0.181	1
Hbp1	0.00918133	-0.418574	0.525	0.307	1
Rpl11	0.125986	-0.418843	0.848	0.56	1
Rtf1	0.0854917	-0.418897	0.26	0.176	1
Pitpnm1	0.324364	-0.418967	0.204	0.153	1
Lman2	0.00241913	-0.419099	0.424	0.244	1
Sec61a1	0.344468	-0.419112	0.162	0.124	1
Mob1b	0.682719	-0.419177	0.219	0.178	1
Zfp148	0.36892	-0.419512	0.197	0.149	1
Tk2	0.920753	-0.419603	0.155	0.138	1
Ehd4	0.000758882	-0.419799	0.31	0.176	1
Mapk1	0.226571	-0.420076	0.254	0.183	1
Hist1h2ac	0.547788	-0.420123	0.108	0.108	1
Mcur1	0.0217101	-0.420617	0.276	0.176	1
Sik3	0.453115	-0.421054	0.208	0.16	1
Paxbp1	0.375342	-0.421284	0.126	0.129	1
Fam122a	0.0381746	-0.421375	0.52	0.316	1
Usp19	0.0693785	-0.421634	0.265	0.176	1
Rps9	6.12904e-28	-0.421648	0.995	0.984	9.15802e-24
Phf14	0.47458	-0.421846	0.211	0.163	1
Cers2	0.0148361	-0.422506	0.475	0.282	1
Kmt2d	0.588337	-0.422938	0.237	0.185	1
Sppl2a	0.000788598	-0.423049	0.372	0.21	1
Orai1	0.864718	-0.423305	0.721	0.465	1
Slc3a2	0.410807	-0.423563	0.114	0.117	1
P2ry13	0.331804	-0.423802	0.211	0.158	1
AC149090.1	0.0119135	-0.424006	0.346	0.21	1
Rap2c	0.000110676	-0.424233	0.393	0.21	1
Cib1	0.014088	-0.424475	0.483	0.287	1
Tug1	0.78311	-0.42466	0.196	0.172	1
Gpx4	2.09479e-08	-0.424669	0.932	0.801	0.000313003
Gga1	0.159241	-0.424704	0.249	0.174	1
Selenon	0.0330341	-0.424771	0.316	0.203	1
Ralbp1	0.000846596	-0.424778	0.618	0.334	1
Atp2a3	0.0184019	-0.425951	0.442	0.273	1
Bbx	0.77706	-0.426381	0.12	0.113	1
Xiap	0.00453771	-0.426501	0.322	0.19	1
Arhgap17	0.577214	-0.426652	0.136	0.131	1
Leprotl1	0.000418538	-0.427163	0.491	0.266	1
Tcn2	0.047734	-0.427176	0.605	0.361	1
Trem1	0.222736	-0.427226	0.579	0.37	1
Thoc2	0.0144808	-0.42755	0.274	0.169	1
Smarcd2	0.232629	-0.42756	0.252	0.181	1
Col4a3bp	0.0277817	-0.42759	0.274	0.174	1
Agpat5	0.850919	-0.427641	0.144	0.131	1
Rarg	7.75924e-05	-0.427669	0.051	0.106	1
Tmem41b	0.562616	-0.427688	0.109	0.108	1
Sp3	0.000550673	-0.427717	0.411	0.226	1
Map3k2	0.364362	-0.427951	0.12	0.124	1
Prkar1a	0.096069	-0.428133	0.648	0.386	1
Eef2	0.391583	-0.428193	0.575	0.377	1
Rpl18	0.00031142	-0.429512	0.857	0.637	1
Ipo7	0.00559932	-0.429662	0.074	0.113	1
Tec	0.223235	-0.42971	0.116	0.126	1
Cd244	0.0365442	-0.42979	0.332	0.219	1
Rapgef6	1.43225e-06	-0.429967	0.458	0.223	0.0214007
Cep350	0.01626	-0.430124	0.311	0.194	1
Smap2	0.810059	-0.430213	0.668	0.431	1
Lmnb1	0.620735	-0.430252	0.682	0.479	1
Coq10b	0.602032	-0.430266	0.19	0.151	1
Banp	0.665808	-0.43048	0.112	0.108	1
Csnk1d	0.0458155	-0.43052	0.266	0.174	1
Arhgdia	0.00464086	-0.431054	0.533	0.307	1
Rbm8a	0.0247244	-0.431532	0.275	0.174	1
Hist1h1c	0.0254578	-0.431546	0.713	0.596	1
Far1	5.27716e-05	-0.431788	0.406	0.212	0.788513
Sp1	0.473316	-0.431895	0.204	0.158	1
Gtpbp2	0.0395089	-0.431895	0.305	0.196	1
St3gal4	0.0360378	-0.431949	0.38	0.244	1
Mmrn1	0.338541	-0.43242	0.258	0.196	1
Dlgap4	0.240423	-0.432616	0.336	0.235	1
Nxf1	0.099917	-0.432639	0.227	0.156	1
Swt1	0.19256	-0.43265	0.224	0.16	1
Lilrb4a	0.0226252	-0.432747	0.353	0.221	1
Tmem185b	0.443455	-0.43309	0.105	0.108	1
Arhgap25	0.231491	-0.433529	0.512	0.334	1
Cast	0.00529023	-0.433883	0.466	0.269	1
Anp32a	0.0661649	-0.433934	0.789	0.542	1
Rac1	1.70702e-06	-0.434338	0.912	0.718	0.0255063
Ugp2	0.0302295	-0.434452	0.441	0.273	1
Actn4	0.102138	-0.434816	0.309	0.21	1
Ube2d2a	0.0643343	-0.43483	0.497	0.307	1
Trp53inp1	0.00671911	-0.435129	0.485	0.287	1
Grk5	0.0629604	-0.435132	0.081	0.104	1
Tmem38a	0.27582	-0.435191	0.14	0.144	1
Actb	3.59589e-39	-0.43539	1	1	5.37297e-35
Zc3h7a	0.119709	-0.435627	0.216	0.149	1
Maf1	0.114116	-0.435627	0.336	0.226	1
Gbp7	0.109378	-0.435742	0.181	0.126	1
Irgm1	0.761917	-0.435923	0.115	0.099	1
2023-09-09	0.0193714	-0.435939	0.409	0.251	1
Slc16a3	0.151263	-0.436268	0.778	0.553	1
Rab11b	0.173149	-0.436658	0.44	0.291	1
Arih1	0.114113	-0.436671	0.323	0.219	1
Crtc3	0.193662	-0.436712	0.213	0.153	1
Rnf114	0.0163799	-0.436871	0.389	0.239	1
Irak4	0.0239345	-0.437072	0.374	0.235	1
Fgd3	0.0598806	-0.437405	0.252	0.167	1
Casc3	0.500939	-0.437722	0.2	0.156	1
Rnf216	0.22283	-0.43846	0.263	0.187	1
Hps3	0.349543	-0.438499	0.128	0.131	1
Pcmtd1	0.466784	-0.438827	0.218	0.167	1
Arhgef12	0.703387	-0.439304	0.144	0.122	1
Sbds	0.5062	-0.439684	0.136	0.133	1
Cirbp	0.749982	-0.439695	0.204	0.167	1
Fgd4	0.0011493	-0.43986	0.468	0.262	1
Tbl1xr1	0.049297	-0.43998	0.332	0.214	1
Zcchc7	0.646177	-0.439986	0.16	0.131	1
Zfp236	0.0335446	-0.440083	0.087	0.115	1
Rps27rt	0.658129	-0.440238	0.244	0.192	1
Prkar2b	0.0337572	-0.441727	0.576	0.363	1
Hcst	0.00127426	-0.441806	0.897	0.666	1
Apobr	0.0068266	-0.44187	0.653	0.363	1
Tmem59	0.175142	-0.442243	0.725	0.497	1
Csrnp1	0.524209	-0.442515	0.147	0.142	1
Nudt3	0.0668801	-0.442646	0.279	0.187	1
Ptges3	0.946932	-0.443233	0.198	0.167	1
Pik3ca	0.147516	-0.443774	0.224	0.158	1
Pilrb2	0.127683	-0.444209	0.68	0.4	1
Mier1	0.0060294	-0.444907	0.543	0.312	1
Saraf	0.22821	-0.445177	0.255	0.183	1
Selenot	0.0957894	-0.445332	0.374	0.246	1
Mvb12b	0.375316	-0.445473	0.295	0.214	1
Ypel5	0.0810665	-0.44551	0.528	0.33	1
Aagab	0.0514546	-0.44565	0.107	0.131	1
Fgfr1op2	0.852924	-0.446573	0.653	0.424	1
Ipcef1	0.0397072	-0.446577	0.434	0.271	1
Glg1	0.109087	-0.446914	0.255	0.176	1
Cbx4	0.607656	-0.447013	0.162	0.151	1
Ppp1r3b	0.0274821	-0.447036	0.338	0.214	1
Cux1	0.183319	-0.447404	0.46	0.307	1
Prpf40a	0.0100857	-0.44767	0.271	0.165	1
Ankrd17	0.671865	-0.447971	0.165	0.135	1
Ldlrap1	0.112236	-0.448692	0.265	0.181	1
Gfod1	0.211706	-0.448706	0.152	0.158	1
Dnajb6	0.00238607	-0.449199	0.491	0.278	1
Aff4	0.380532	-0.449374	0.212	0.16	1
Samd4b	0.702389	-0.449511	0.202	0.163	1
Irak1	0.251378	-0.449618	0.105	0.115	1
Sap30l	0.294455	-0.449889	0.321	0.228	1
Fli1	0.0369648	-0.450024	0.357	0.228	1
Pik3c2a	0.513597	-0.450454	0.178	0.14	1
Pi16	0.659494	-0.450821	0.766	0.476	1
Dip2b	0.305678	-0.451192	0.12	0.126	1
Arfgef1	0.119902	-0.451218	0.359	0.239	1
Tbc1d10c	0.0571286	-0.451315	0.548	0.332	1
Mfap1a	0.723316	-0.451637	0.152	0.14	1
Cd81	0.110662	-0.452073	0.362	0.244	1
Gm42418	5.171e-34	-0.452151	1	1	7.7265e-30
Gnpda1	0.134361	-0.452162	0.196	0.138	1
B430306N03Rik	0.125697	-0.452185	0.584	0.357	1
Rpl37a	2.70743e-10	-0.452531	0.971	0.869	4.04544e-06
Mxd4	0.767059	-0.452833	0.175	0.144	1
Twf1	0.496801	-0.452865	0.204	0.16	1
Ccnt2	0.274106	-0.453442	0.124	0.131	1
Ifngr2	0.395976	-0.453501	0.486	0.323	1
Hp1bp3	0.0490129	-0.45394	0.375	0.242	1
Jade2	1.09048e-07	-0.454167	0.036	0.108	0.00162939
Zzz3	0.23256	-0.454339	0.097	0.108	1
Chd8	0.869105	-0.454549	0.183	0.16	1
Ankrd13a	0.309782	-0.454633	0.558	0.361	1
Slc2a6	0.926253	-0.454787	0.348	0.275	1
Otud5	0.0405848	-0.455377	0.301	0.194	1
Usp9x	0.0573072	-0.456267	0.235	0.156	1
Ranbp2	0.531539	-0.456627	0.11	0.111	1
Ttc39b	0.907917	-0.456849	0.162	0.14	1
Ralb	0.0593382	-0.45735	0.441	0.278	1
Psma7	0.183339	-0.457597	0.56	0.348	1
Dido1	0.663575	-0.457929	0.152	0.142	1
Frmd8	0.238275	-0.457992	0.224	0.163	1
Ggt5	0.169536	-0.458151	0.431	0.287	1
Wbp2	0.332847	-0.459473	0.507	0.339	1
Timm10b	0.826443	-0.45958	0.668	0.447	1
Samsn1	0.435012	-0.459665	0.758	0.508	1
Slc39a7	0.035714	-0.459729	0.123	0.149	1
Tirap	0.000670204	-0.459799	0.392	0.219	1
Kmt2a	0.776653	-0.460277	0.18	0.149	1
Ppp4r3b	0.0826972	-0.460907	0.368	0.242	1
Chchd2	5.08914e-11	-0.461179	0.923	0.774	7.60419e-07
Sash3	0.393197	-0.461293	0.317	0.23	1
Lipa	0.262913	-0.461657	0.126	0.133	1
Ggnbp2	0.0164131	-0.461857	0.397	0.242	1
Cir1	0.0156585	-0.462669	0.442	0.266	1
Napa	0.740223	-0.46301	0.228	0.183	1
Cyld	0.205226	-0.46312	0.253	0.181	1
Ndufs7	0.0774441	-0.463192	0.248	0.165	1
Tmem189	0.0481751	-0.463442	0.301	0.196	1
Antxr2	0.053356	-0.463589	0.47	0.291	1
Gab2	0.542826	-0.464151	0.129	0.126	1
Wac	0.0764443	-0.464337	0.294	0.194	1
Runx2	0.0424852	-0.464551	0.095	0.122	1
Rpl9	5.33943e-13	-0.464685	0.949	0.844	7.97818e-09
Psma3	0.0129014	-0.464699	0.46	0.271	1
Eps15	0.133343	-0.464782	0.294	0.201	1
Ankfy1	0.815632	-0.465228	0.185	0.153	1
Rnf145	0.601287	-0.465381	0.216	0.169	1
Cnr2	0.704894	-0.465464	0.181	0.149	1
Cox8a	1.0841e-10	-0.465569	0.949	0.788	1.61986e-06
Hsd17b11	0.00470322	-0.465587	0.441	0.257	1
Spty2d1	0.167425	-0.465641	0.223	0.158	1
Ist1	0.767204	-0.465944	0.213	0.174	1
Bnip3l	0.105234	-0.466079	0.799	0.546	1
Ap1s2	0.0010271	-0.466289	0.436	0.246	1
Bmp2k	0.443345	-0.466646	0.233	0.178	1
AC163018.1	0.24498	-0.467044	0.125	0.133	1
Tmem156	0.574722	-0.467914	0.271	0.208	1
Rtn4	0.518026	-0.468048	0.637	0.406	1
Zfr	0.517772	-0.468066	0.243	0.187	1
Utrn	0.141943	-0.468822	0.159	0.167	1
Stx16	0.816647	-0.469151	0.149	0.126	1
Cul3	0.00207179	-0.469405	0.42	0.237	1
Ccdc97	0.153358	-0.469673	0.11	0.124	1
Sc5d	0.242964	-0.469875	0.196	0.144	1
Rab1a	0.0217035	-0.470724	0.346	0.217	1
Letm2	0.910818	-0.47081	0.183	0.16	1
Bcl2l11	0.0582523	-0.47083	0.103	0.126	1
Otud7b	0.369199	-0.470956	0.252	0.192	1
Rnf187	0.0869511	-0.47168	0.155	0.169	1
Trps1	0.424843	-0.471748	0.347	0.253	1
Polr2e	0.0450564	-0.47192	0.11	0.135	1
Pitpnc1	0.853271	-0.471921	0.186	0.156	1
Wapl	0.00777979	-0.472267	0.344	0.208	1
Slfn1	0.00112063	-0.472299	0.861	0.661	1
Gpbp1	0.00223077	-0.472565	0.285	0.163	1
Fhl1	0.987163	-0.472769	0.28	0.23	1
Elf4	0.599957	-0.472789	0.206	0.163	1
Pfdn5	9.89142e-12	-0.473333	0.934	0.756	1.47798e-07
Ehd1	0.771635	-0.473501	0.717	0.449	1
Cdc42se2	0.586948	-0.473695	0.211	0.165	1
Irgm2	0.515699	-0.473712	0.167	0.158	1
Tmed10	0.152478	-0.474219	0.621	0.377	1
Cmip	0.782335	-0.474282	0.545	0.372	1
Pbrm1	0.0812051	-0.475133	0.221	0.149	1
Dusp16	0.446542	-0.475533	0.123	0.124	1
Chd1	0.353894	-0.476524	0.249	0.185	1
Fas	0.236316	-0.476612	0.337	0.237	1
Zfp263	0.00122216	-0.476694	0.073	0.12	1
Tlr6	0.0907872	-0.477018	0.152	0.167	1
Rchy1	0.0922762	-0.477194	0.4	0.262	1
Rlf	0.0248999	-0.477267	0.414	0.253	1
Ncoa2	0.337484	-0.477393	0.182	0.176	1
Set	0.233522	-0.47831	0.14	0.147	1
Rhoa	9.05203e-12	-0.478475	0.943	0.788	1.35255e-07
H2afj	2.64339e-05	-0.478488	0.879	0.661	0.394976
Foxo3	0.741369	-0.478684	0.269	0.21	1
Brk1	0.0594765	-0.47875	0.77	0.517	1
Minos1	0.413523	-0.478761	0.47	0.316	1
Morc3	0.0297178	-0.479154	0.328	0.208	1
Siglece	0.719479	-0.479191	0.674	0.433	1
Mpc1	0.975517	-0.479238	0.77	0.492	1
Lbr	0.00179099	-0.479662	0.828	0.605	1
Prpf39	0.0550477	-0.480115	0.095	0.12	1
Arhgef2	0.168719	-0.480673	0.323	0.221	1
Retn	0.0402865	-0.481253	0.13	0.156	1
Ankrd33b	0.51686	-0.481604	0.466	0.327	1
Tnfsf14	0.821364	-0.481618	0.302	0.246	1
Mark2	0.163971	-0.481789	0.585	0.368	1
Sod1	0.0416651	-0.481998	0.088	0.115	1
Kif21b	0.0391075	-0.48244	0.41	0.255	1
Higd1a	0.0600014	-0.482651	0.232	0.153	1
Apoe	0.742606	-0.483255	0.151	0.147	1
Baz2b	0.136182	-0.483521	0.571	0.357	1
Tbkbp1	0.0971927	-0.483601	0.09	0.111	1
Retreg2	0.391462	-0.48369	0.176	0.169	1
Nod1	0.0763964	-0.48376	0.29	0.192	1
Nin	0.0501676	-0.48436	0.45	0.284	1
Hlx	0.124203	-0.484587	0.296	0.203	1
Golph3	0.720901	-0.484931	0.243	0.192	1
St13	0.92305	-0.485254	0.145	0.126	1
Gse1	0.19223	-0.485474	0.125	0.135	1
Cdk13	0.850694	-0.485525	0.203	0.176	1
Retreg3	0.193856	-0.485689	0.134	0.142	1
Rps14	2.39758e-10	-0.486887	0.949	0.81	3.58246e-06
Epc1	0.968563	-0.488121	0.171	0.147	1
Id1	2.78738e-05	-0.488125	0.354	0.187	0.41649
Sppl3	0.881296	-0.488146	0.188	0.163	1
Zfp36l1	0.000577664	-0.489323	0.415	0.239	1
Itch	0.0347151	-0.489463	0.295	0.19	1
4933434E20Rik	0.0161005	-0.489525	0.134	0.165	1
Vamp8	0.00420176	-0.490153	0.833	0.573	1
1810013L24Rik	0.179255	-0.490224	0.286	0.199	1
Btbd10	0.377544	-0.490422	0.206	0.156	1
Arg2	0.0542732	-0.491335	0.725	0.535	1
Gripap1	0.0873417	-0.491775	0.455	0.289	1
Calm3	0.000700716	-0.492216	0.812	0.598	1
Fnip1	0.60067	-0.492351	0.193	0.153	1
Arhgap10	0.29031	-0.492732	0.258	0.192	1
2900097C17Rik	0.763801	-0.493171	0.198	0.163	1
Cggbp1	0.0147652	-0.493304	0.487	0.289	1
Nsd1	0.179669	-0.49348	0.318	0.219	1
Atg3	0.00334011	-0.493614	0.805	0.587	1
Uba1	0.00471287	-0.493982	0.382	0.223	1
Rnf111	0.188048	-0.49477	0.239	0.169	1
Synj1	0.10456	-0.495359	0.341	0.228	1
Evi2	0.885146	-0.495405	0.238	0.192	1
Setd7	0.246228	-0.495446	0.175	0.174	1
Rpl27a	2.6617e-12	-0.495766	0.932	0.799	3.97712e-08
Srsf11	0.58132	-0.495819	0.26	0.201	1
Ppcdc	0.17737	-0.495912	0.112	0.124	1
Elmsan1	0.0752501	-0.496216	0.123	0.142	1
Ppp4r3a	0.490173	-0.496381	0.12	0.12	1
Trip12	0.141174	-0.497834	0.354	0.239	1
Fam103a1	0.08483	-0.49846	0.511	0.316	1
Llph	0.16582	-0.498762	0.238	0.167	1
Mcfd2	0.0246316	-0.499553	0.11	0.14	1
Akna	0.760786	-0.499667	0.449	0.316	1
2610507B11Rik	0.566988	-0.500249	0.164	0.153	1
Kctd20	0.0447958	-0.500268	0.488	0.3	1
Casp3	0.174608	-0.500367	0.328	0.226	1
Lrp10	0.237112	-0.500392	0.454	0.298	1
Pten	0.00139943	-0.500418	0.822	0.591	1
Usp3	0.00728112	-0.500975	0.378	0.226	1
Exosc5	0.000224547	-0.501096	0.066	0.12	1
Lyn	0.00129453	-0.5013	0.885	0.632	1
Ap3d1	0.554478	-0.50166	0.155	0.147	1
Xbp1	0.105612	-0.501699	0.397	0.264	1
Ubn2	0.809794	-0.50199	0.17	0.151	1
Lair1	6.69688e-05	-0.503372	0.051	0.106	1
Rasa1	0.0952621	-0.503718	0.1	0.12	1
Plk3	0.0225674	-0.503808	0.087	0.117	1
Pptc7	0.0177627	-0.504304	0.103	0.135	1
Pls1	0.47643	-0.504489	0.159	0.153	1
Card19	0.0359645	-0.504499	0.776	0.537	1
Yy1	0.243321	-0.504801	0.439	0.291	1
Vav1	0.0758768	-0.504967	0.399	0.257	1
Cdk9	0.118972	-0.504979	0.409	0.266	1
Akt1	0.172648	-0.505144	0.535	0.341	1
Lypla2	0.109825	-0.505279	0.252	0.172	1
Pak2	0.136579	-0.505326	0.792	0.533	1
Pde1b	0.0587045	-0.505466	0.12	0.142	1
Trip11	0.119286	-0.506133	0.296	0.201	1
B4galnt1	0.826016	-0.506402	0.195	0.169	1
Fhod1	0.374515	-0.506508	0.151	0.149	1
Arhgap4	0.0855011	-0.506615	0.323	0.212	1
Tcf25	0.245804	-0.506854	0.48	0.316	1
Rps27l	0.638028	-0.507842	0.221	0.174	1
Ewsr1	0.924237	-0.508785	0.237	0.194	1
Nap1l1	0.239325	-0.509561	0.249	0.178	1
Rp9	0.302681	-0.509749	0.602	0.379	1
Brd4	0.0308057	-0.510209	0.397	0.246	1
Rpl35a	1.96645e-12	-0.510368	0.944	0.815	2.93827e-08
Cmtm6	0.080333	-0.510752	0.746	0.515	1
Plekhm3	0.00901735	-0.511006	0.098	0.135	1
Dennd1b	0.765591	-0.511126	0.197	0.16	1
Itgb1	0.25745	-0.511238	0.473	0.325	1
Sltm	0.231827	-0.511969	0.245	0.176	1
Mtpn	0.125967	-0.512861	0.543	0.339	1
Jak2	0.558653	-0.513032	0.238	0.185	1
N4bp2l2	0.761099	-0.513528	0.162	0.135	1
Slc25a33	0.000354428	-0.513567	0.088	0.142	1
Strn3	0.414727	-0.513588	0.182	0.172	1
Taf10	0.260453	-0.513663	0.48	0.314	1
Brd8	0.765284	-0.513723	0.172	0.142	1
Supt5	0.475979	-0.514102	0.166	0.158	1
Zc3hav1	0.257922	-0.514104	0.408	0.278	1
Rnf144a	0.247897	-0.514194	0.651	0.402	1
Plcg2	0.0540792	-0.514376	0.388	0.246	1
Eif4ebp2	0.194196	-0.514632	0.406	0.271	1
Atxn2l	0.790942	-0.514812	0.31	0.237	1
Fam104a	0.103272	-0.515471	0.534	0.33	1
Parvb	0.192802	-0.515518	0.503	0.359	1
Dennd3	0.565774	-0.515961	0.26	0.199	1
Slc25a3	0.647771	-0.517084	0.577	0.377	1
Csde1	0.102624	-0.517106	0.395	0.257	1
Gigyf2	0.302387	-0.517502	0.147	0.149	1
Arf3	0.596274	-0.517709	0.342	0.275	1
Rel	0.326877	-0.517819	0.216	0.16	1
Atp6v0b	2.95227e-08	-0.518019	0.87	0.648	0.000441128
Dnajc5	0.112845	-0.518641	0.439	0.282	1
Bclaf1	0.216528	-0.51882	0.249	0.178	1
Chst11	0.986548	-0.519031	0.173	0.149	1
Slc2a3	0.000455315	-0.519164	0.829	0.616	1
Csnk1a1	0.954233	-0.519499	0.356	0.269	1
Ucp2	8.81527e-05	-0.519812	0.869	0.65	1
Ccdc88b	0.0326779	-0.52033	0.38	0.237	1
Nckap1l	0.268354	-0.520388	0.498	0.325	1
Plbd1	0.0232634	-0.520886	0.756	0.558	1
Cebpa	0.00208751	-0.520913	0.067	0.111	1
Trf	0.331926	-0.521021	0.234	0.219	1
Rpl5	0.385409	-0.521081	0.414	0.284	1
Taok3	0.28125	-0.521174	0.265	0.192	1
Cyth4	0.83211	-0.521486	0.621	0.422	1
Clk4	0.812026	-0.521561	0.233	0.187	1
Kdm5b	0.15332	-0.521648	0.361	0.242	1
Nfatc3	0.00426384	-0.522003	0.11	0.151	1
Tmem131l	0.940493	-0.522254	0.255	0.208	1
Sh3bgrl2	0.509546	-0.52303	0.178	0.167	1
Mylk	0.969049	-0.523347	0.228	0.194	1
Slu7	0.992233	-0.523389	0.265	0.214	1
Mnt	0.0275324	-0.523981	0.119	0.147	1
Rbbp6	0.540551	-0.524388	0.208	0.187	1
Adgre1	7.00975e-06	-0.524742	0.067	0.135	0.10474
Zcchc6	0.487465	-0.524947	0.73	0.479	1
Pstpip1	0.30074	-0.525126	0.693	0.474	1
Pithd1	0.800482	-0.525484	0.204	0.178	1
Sipa1	0.0253523	-0.525577	0.431	0.262	1
Snx18	0.46623	-0.525652	0.611	0.393	1
Lrrc8d	0.602701	-0.525824	0.201	0.181	1
Rab27a	0.218312	-0.526041	0.47	0.307	1
Nfic	0.421028	-0.526344	0.398	0.278	1
Kat2b	0.0151112	-0.526423	0.113	0.147	1
Rpl37	2.51794e-21	-0.5265	0.98	0.912	3.7623e-17
Arf6	0.604954	-0.526896	0.206	0.163	1
Ralgapa1	0.196253	-0.527044	0.286	0.201	1
Tmem164	0.780617	-0.527201	0.278	0.217	1
5430425K12Rik	3.25258e-10	-0.527581	0.027	0.111	4.86001e-06
Rilpl2	0.281824	-0.527825	0.218	0.16	1
Atox1	3.75139e-06	-0.528215	0.849	0.655	0.0560533
Peak1	0.00074765	-0.528523	0.09	0.142	1
Taf6l	0.517062	-0.52894	0.296	0.221	1
Numa1	0.33019	-0.5291	0.169	0.165	1
Med13	0.954968	-0.529334	0.224	0.187	1
Tra2a	0.582607	-0.529517	0.352	0.257	1
Il1f9	0.412072	-0.529858	0.745	0.499	1
Elf2	0.881334	-0.52993	0.219	0.185	1
Ppp1r12a	0.562349	-0.53065	0.685	0.458	1
Alox12	0.732654	-0.531903	0.533	0.402	1
Med30	0.878963	-0.53194	0.254	0.203	1
Gcnt1	0.547586	-0.533759	0.279	0.239	1
Epb41	0.43458	-0.533889	0.292	0.217	1
Ankhd1	0.202236	-0.53392	0.147	0.153	1
Mfsd14b	0.623705	-0.533986	0.486	0.332	1
Sh2b3	0.680199	-0.534181	0.361	0.266	1
Atg2a	0.826775	-0.534503	0.216	0.185	1
Wbp1l	0.763389	-0.535402	0.416	0.302	1
Gsk3b	0.257142	-0.53551	0.461	0.307	1
4732465J04Rik	0.00401377	-0.535522	0.107	0.149	1
Ppp6r1	0.724553	-0.535616	0.335	0.253	1
Birc6	0.824715	-0.536007	0.213	0.183	1
5031425E22Rik	0.217565	-0.536225	0.214	0.205	1
Fbxl5	0.0178179	-0.536689	0.766	0.567	1
Acap2	0.103551	-0.537804	0.403	0.264	1
Ppp2ca	0.678691	-0.538141	0.603	0.393	1
Sgms2	0.532896	-0.538838	0.487	0.332	1
Wdfy4	0.785877	-0.539222	0.276	0.217	1
Mrfap1	0.300188	-0.539271	0.42	0.282	1
Rhbdf2	0.707312	-0.539806	0.255	0.214	1
Itpr2	0.481642	-0.539824	0.392	0.278	1
Pdcd4	0.577332	-0.539849	0.177	0.163	1
Inafm2	0.708512	-0.540198	0.238	0.192	1
Fbxl3	0.896747	-0.540246	0.284	0.23	1
Mrpl33	4.83944e-16	-0.540916	0.954	0.851	7.23109e-12
Stag2	0.0100979	-0.54165	0.496	0.291	1
Ncoa1	0.468167	-0.541703	0.274	0.205	1
Hnrnpdl	0.92296	-0.541751	0.254	0.205	1
Pik3r6	0.845402	-0.54273	0.242	0.194	1
Papola	0.852927	-0.543	0.265	0.217	1
Ppp2r5a	0.0101185	-0.543057	0.743	0.535	1
Vrk1	0.353646	-0.543178	0.297	0.214	1
Arid4b	0.294571	-0.543761	0.349	0.246	1
Fbxl20	0.854465	-0.543856	0.171	0.151	1
Tnni2	4.15179e-11	-0.543896	0.037	0.133	6.20361e-07
Tollip	0.274435	-0.543897	0.27	0.194	1
Hipk1	0.260483	-0.543902	0.709	0.476	1
Rcsd1	0.623493	-0.544695	0.708	0.458	1
Psip1	0.0405922	-0.544837	0.13	0.153	1
Frat2	0.0568662	-0.546013	0.141	0.16	1
Rps15	0.980843	-0.546084	0.542	0.372	1
Pqlc1	0.251254	-0.546406	0.39	0.262	1
Tpm4	0.00151253	-0.546421	0.838	0.646	1
Eif4g3	0.857317	-0.546517	0.254	0.203	1
Map2k3	0.425962	-0.546661	0.606	0.427	1
Atrx	0.0578437	-0.546722	0.38	0.244	1
Cdk17	0.205821	-0.547315	0.181	0.181	1
Brd1	0.467055	-0.547622	0.279	0.208	1
Tmem30a	0.471278	-0.547695	0.385	0.271	1
Ino80d	0.692498	-0.547932	0.202	0.178	1
Prpf38b	0.591424	-0.548117	0.247	0.212	1
Ric8a	0.554432	-0.548318	0.362	0.264	1
Basp1	0.0869425	-0.548541	0.307	0.212	1
Rps26	0.870322	-0.548577	0.626	0.411	1
Trpc4ap	0.279638	-0.549093	0.389	0.264	1
Mmp9	3.13926e-27	-0.549178	0.978	0.962	4.69068e-23
Ier3	6.47687e-05	-0.549237	0.539	0.293	0.967774
Msl2	0.937586	-0.549863	0.234	0.196	1
Ulk1	0.73005	-0.550143	0.275	0.228	1
Odc1	0.960137	-0.55054	0.507	0.393	1
Hnrnph2	0.631297	-0.550679	0.3	0.248	1
Zyx	2.63281e-19	-0.551241	0.978	0.921	3.93395e-15
Msl1	0.220828	-0.55192	0.639	0.456	1
Amfr	0.99543	-0.551976	0.419	0.307	1
Psme2b	6.97823e-05	-0.552014	0.066	0.124	1
Diaph1	0.0484602	-0.552138	0.755	0.526	1
Rrbp1	0.213506	-0.552605	0.467	0.307	1
Limd2	3.651e-05	-0.552632	0.848	0.641	0.545533
Rps25	1.47886e-06	-0.55286	0.871	0.67	0.0220972
Dync1h1	0.923026	-0.553282	0.214	0.181	1
1810058I24Rik	5.6289e-12	-0.553951	0.954	0.894	8.4107e-08
Gatad2b	0.436504	-0.55399	0.274	0.203	1
Tnrc6c	0.227385	-0.555251	0.295	0.208	1
Cln3	0.152144	-0.55572	0.403	0.266	1
Nktr	0.488589	-0.55599	0.271	0.203	1
Tgoln1	0.583956	-0.556144	0.224	0.196	1
Tlr13	0.689141	-0.556546	0.341	0.255	1
Mrps15	0.564684	-0.556657	0.171	0.158	1
Bcor	0.000614991	-0.556793	0.102	0.153	1
Cebpd	1.54896e-15	-0.55748	0.928	0.835	2.31445e-11
Arid1b	0.0668699	-0.557943	0.118	0.138	1
Arpp19	0.362599	-0.558118	0.599	0.413	1
Abi1	0.474681	-0.558627	0.375	0.266	1
Csk	0.892188	-0.559086	0.476	0.341	1
Srsf10	0.134457	-0.559095	0.131	0.144	1
Snrpb	0.804024	-0.560212	0.297	0.239	1
Cnpy3	0.0510706	-0.56035	0.156	0.174	1
Tor1aip1	0.00627626	-0.560595	0.463	0.269	1
Abca7	0.36433	-0.56071	0.423	0.289	1
Plgrkt	0.176879	-0.561127	0.151	0.158	1
Xpc	0.0743934	-0.561284	0.634	0.386	1
Mknk1	0.443563	-0.561915	0.242	0.214	1
Mef2d	0.137942	-0.561931	0.164	0.172	1
Slfn8	0.393241	-0.562135	0.118	0.122	1
Tm9sf2	0.533732	-0.562531	0.274	0.205	1
Tgm2	0.000149985	-0.56264	0.057	0.111	1
Fbrs	0.481892	-0.562694	0.271	0.203	1
Eif5	0.339608	-0.563218	0.7	0.47	1
D17Wsu92e	0.763012	-0.563233	0.233	0.185	1
Mllt10	0.967587	-0.563292	0.223	0.185	1
Ncl	0.713537	-0.563703	0.284	0.235	1
Slc20a1	4.14325e-05	-0.564655	0.051	0.108	0.619084
Ctnnb1	0.653093	-0.565324	0.335	0.248	1
Fam49b	0.000429595	-0.565696	0.828	0.582	1
Satb1	0.523651	-0.56601	0.292	0.217	1
Ptpn12	0.47013	-0.5663	0.452	0.309	1
Il10ra	0.0243384	-0.56762	0.136	0.163	1
Gm26740	0.0277251	-0.567837	0.72	0.519	1
Ubtf	0.361306	-0.568075	0.211	0.196	1
Chd2	0.96599	-0.568151	0.24	0.199	1
Ppp1r10	0.834435	-0.5684	0.312	0.248	1
Herpud1	0.974358	-0.568448	0.279	0.221	1
Clec4n	3.64327e-09	-0.568765	0.029	0.106	5.44378e-05
Slpi	3.18278e-17	-0.568838	0.979	0.962	4.75572e-13
2510039O18Rik	0.158336	-0.568884	0.197	0.196	1
Gmip	0.285634	-0.568918	0.465	0.305	1
Hnrnpul1	0.88243	-0.56971	0.343	0.266	1
Rpl38	9.72185e-10	-0.570111	0.849	0.698	1.45264e-05
Ost4	0.000820731	-0.570369	0.748	0.54	1
Tmem154	0.93305	-0.570504	0.627	0.411	1
Tmem50a	8.27045e-07	-0.570527	0.808	0.603	0.0123577
Ywhaz	7.2545e-05	-0.571643	0.813	0.605	1
Cnih4	0.463341	-0.572382	0.401	0.278	1
Slc15a3	0.950968	-0.572652	0.388	0.289	1
Gramd1a	0.507202	-0.572825	0.399	0.28	1
Mfap1b	0.156767	-0.573142	0.185	0.185	1
Irf7	0.064603	-0.573557	0.377	0.246	1
Sf3b2	0.75264	-0.573737	0.625	0.415	1
Rc3h2	0.34749	-0.573932	0.192	0.183	1
Ptprj	0.224108	-0.574726	0.358	0.248	1
Ptp4a1	0.515906	-0.574997	0.512	0.379	1
Wnk1	0.966868	-0.575128	0.451	0.325	1
Psmb9	0.439239	-0.575203	0.523	0.343	1
Zzef1	0.674682	-0.575438	0.289	0.219	1
Ddx24	0.901751	-0.575651	0.264	0.214	1
Mindy2	0.167323	-0.575759	0.372	0.251	1
Prkcb	0.949385	-0.575928	0.497	0.345	1
Itgb2	5.07249e-14	-0.57628	0.911	0.792	7.57932e-10
Rpl30	1.58631e-14	-0.576285	0.955	0.792	2.37027e-10
Akt2	0.979135	-0.576313	0.34	0.26	1
Ptpn22	1.13689e-05	-0.577068	0.077	0.144	0.169874
Srrm2	0.913585	-0.57756	0.503	0.354	1
Zfand3	0.83716	-0.577971	0.556	0.377	1
Sec14l1	0.353128	-0.578429	0.559	0.359	1
Bcl6	0.909539	-0.578479	0.409	0.298	1
Rpl17	2.17739e-07	-0.578547	0.888	0.684	0.00325346
Kdm5a	0.928592	-0.57856	0.197	0.165	1
Rab14	0.460829	-0.578724	0.61	0.388	1
Cr1l	0.660835	-0.578953	0.435	0.305	1
Arrb1	0.372147	-0.579554	0.273	0.239	1
Irs2	4.3538e-05	-0.579832	0.076	0.138	0.650545
Rab32	0.74037	-0.579895	0.374	0.291	1
Slco3a1	0.222435	-0.580091	0.151	0.156	1
Ppp1r15a	6.91449e-10	-0.580155	0.03	0.113	1.03316e-05
Dock11	0.877115	-0.580403	0.318	0.253	1
Ifnar1	0.0818382	-0.580511	0.195	0.201	1
Foxn2	0.672446	-0.580985	0.273	0.226	1
Clic4	0.893254	-0.581071	0.373	0.296	1
Rassf2	0.655235	-0.581085	0.43	0.302	1
Rnf38	0.485393	-0.581248	0.306	0.257	1
Sidt2	0.940058	-0.581568	0.502	0.348	1
Rnf13	0.142127	-0.581603	0.434	0.282	1
Kif5b	0.0352277	-0.582158	0.463	0.284	1
Gpbp1l1	0.706093	-0.582514	0.302	0.246	1
Hsp90aa1	0.490773	-0.584497	0.332	0.275	1
Parp8	0.00389447	-0.584825	0.156	0.194	1
Acta2	0.202567	-0.584993	0.196	0.194	1
Tmem71	0.287007	-0.585068	0.515	0.334	1
Arhgap18	0.401581	-0.585105	0.309	0.228	1
Hnrnpa0	0.888319	-0.585203	0.312	0.246	1
Stk38	0.0276102	-0.585417	0.719	0.512	1
Ormdl3	0.590774	-0.585509	0.164	0.153	1
Sgms1	0.506264	-0.585701	0.421	0.293	1
Ccm2	0.80674	-0.586043	0.354	0.273	1
Aup1	0.180637	-0.586113	0.24	0.226	1
Ankrd12	0.28077	-0.586458	0.416	0.284	1
Rpl27	0.44885	-0.586655	0.623	0.42	1
Arih2	0.0353432	-0.587017	0.152	0.174	1
Parp14	0.742643	-0.58773	0.203	0.165	1
Pik3cg	0.652186	-0.588305	0.34	0.251	1
Usp25	0.130223	-0.588324	0.367	0.242	1
Shisa5	0.0484932	-0.588537	0.585	0.442	1
Sf1	0.0422899	-0.59091	0.204	0.214	1
Fuca1	0.710686	-0.591112	0.594	0.406	1
Rpl8	1.70551e-07	-0.591171	0.787	0.616	0.00254837
Klhl2	0.712294	-0.592952	0.519	0.352	1
Mxi1	0.784597	-0.594192	0.553	0.384	1
Csf2ra	0.163317	-0.595036	0.729	0.49	1
Ppp1r2	0.00691645	-0.595585	0.797	0.555	1
C130050O18Rik	0.0222546	-0.596055	0.151	0.176	1
Nabp1	0.374823	-0.597249	0.312	0.223	1
Erp29	0.166018	-0.597615	0.473	0.37	1
Ddit3	0.237581	-0.599327	0.279	0.251	1
Adssl1	0.871419	-0.600058	0.392	0.293	1
Ncoa3	0.37699	-0.6009	0.263	0.23	1
Rybp	0.38092	-0.60103	0.198	0.185	1
Tap2	0.456142	-0.602459	0.359	0.255	1
Rnf213	0.600311	-0.602469	0.218	0.172	1
Lamp1	0.0700933	-0.603064	0.577	0.433	1
Cab39	0.721283	-0.603569	0.384	0.278	1
Gdi1	0.658346	-0.603936	0.307	0.251	1
Pttg1ip	0.549818	-0.604203	0.627	0.463	1
H2-T23	0.00012763	-0.605087	0.82	0.585	1
Smarca2	0.336876	-0.605275	0.216	0.201	1
Sun2	0.33871	-0.605513	0.543	0.393	1
Ago2	0.943447	-0.605778	0.393	0.296	1
Mia3	0.411144	-0.6065	0.227	0.205	1
Atxn7l3b	0.844568	-0.607039	0.597	0.391	1
Dennd1c	0.552092	-0.60729	0.347	0.253	1
Anxa6	0.00012301	-0.607829	0.077	0.135	1
Hnrnpk	0.0385324	-0.608038	0.621	0.454	1
Cnot1	0.398787	-0.608538	0.23	0.208	1
Csad	2.98787e-06	-0.610055	0.069	0.142	0.0446448
Sfxn5	0.439666	-0.611056	0.437	0.339	1
Aqp9	0.0604512	-0.611077	0.187	0.199	1
Cdc42ep3	0.200574	-0.611164	0.538	0.341	1
Dnaja1	0.729918	-0.611367	0.612	0.395	1
Mier3	0.00176112	-0.611438	0.115	0.16	1
Ubap2l	0.854529	-0.611494	0.283	0.228	1
Thbs1	0.352161	-0.61272	0.533	0.391	1
Pfkfb4	0.320179	-0.613213	0.549	0.402	1
Srsf7	0.00746507	-0.61341	0.129	0.165	1
Atp6ap2	0.980964	-0.613732	0.309	0.242	1
Dock5	0.370972	-0.613952	0.314	0.223	1
Hist1h2be	0.0229585	-0.61467	0.172	0.194	1
Rnf11	0.100825	-0.614855	0.571	0.431	1
Kdm7a	0.00132638	-0.614907	0.732	0.551	1
Igsf6	0.003944	-0.616269	0.793	0.553	1
Cpd	0.0130625	-0.617321	0.69	0.515	1
Arrdc4	0.00653705	-0.617322	0.164	0.196	1
Ppp1cb	0.608021	-0.617448	0.498	0.359	1
Sgpl1	0.154701	-0.618253	0.209	0.205	1
Lrif1	0.860593	-0.619002	0.164	0.144	1
Ctc1	3.53877e-09	-0.619768	0.046	0.133	5.28763e-05
Tnrc6a	0.32836	-0.620091	0.335	0.282	1
Pira2	0.300584	-0.620564	0.623	0.445	1
Lsm12	0.121955	-0.621085	0.695	0.546	1
Tm6sf1	0.721703	-0.621118	0.494	0.336	1
Selenop	0.598037	-0.621183	0.218	0.172	1
Pcbp1	0.386697	-0.621635	0.307	0.26	1
Rbm38	0.790458	-0.622258	0.492	0.341	1
2023-03-01	0.523505	-0.622956	0.278	0.235	1
Abtb1	5.38339e-05	-0.622979	0.776	0.58	0.804387
R3hdm2	0.91208	-0.623798	0.34	0.264	1
Ep400	0.0356126	-0.624061	0.152	0.174	1
Zdhhc20	0.868137	-0.624731	0.291	0.235	1
Rps21	7.44167e-17	-0.624827	0.924	0.806	1.11193e-12
Tmem184b	0.190786	-0.625706	0.204	0.199	1
Dnm2	0.821737	-0.626074	0.594	0.402	1
Atp1b3	0.200998	-0.626497	0.261	0.239	1
Slc22a15	0.0973412	-0.627257	0.435	0.273	1
Fry	0.556375	-0.627783	0.326	0.239	1
Stk40	0.540447	-0.62792	0.456	0.341	1
Pbx2	0.541684	-0.628883	0.458	0.339	1
Zfp710	0.389057	-0.629232	0.202	0.187	1
Dedd2	0.853265	-0.629879	0.406	0.293	1
Eef2k	3.37056e-09	-0.630732	0.047	0.135	5.03629e-05
F630028O10Rik	0.0310051	-0.630881	0.74	0.533	1
Pip5k1c	0.1096	-0.631785	0.213	0.212	1
Atp5l	7.33445e-24	-0.631922	0.937	0.837	1.09591e-19
Polr2a	0.262474	-0.632925	0.219	0.205	1
Cnppd1	0.731542	-0.633571	0.374	0.271	1
Matr3	0.000153332	-0.636515	0.121	0.181	1
Mbnl2	0.159891	-0.637037	0.416	0.341	1
Zfp652	0.844441	-0.637327	0.34	0.264	1
Mob3a	0.774372	-0.637857	0.382	0.293	1
Asap1	0.690264	-0.638003	0.596	0.406	1
Epsti1	0.00821971	-0.638107	0.169	0.199	1
4930523C07Rik	0.365325	-0.638232	0.47	0.312	1
Zfand5	0.0850606	-0.638714	0.668	0.479	1
Eif5a	0.0332525	-0.639057	0.62	0.451	1
Trim30a	0.79326	-0.639423	0.663	0.451	1
Sla	0.832773	-0.639701	0.627	0.424	1
Oasl1	0.192293	-0.639769	0.112	0.124	1
Cebpg	0.492497	-0.640331	0.348	0.282	1
Relt	0.18497	-0.640569	0.307	0.271	1
Cdc5l	0.901925	-0.640913	0.285	0.228	1
5031439G07Rik	0.515302	-0.641151	0.354	0.284	1
Senp2	0.13608	-0.642564	0.274	0.253	1
Iqsec1	0.213022	-0.643602	0.55	0.404	1
Sypl	0.26484	-0.644097	0.281	0.248	1
Nbeal2	0.605129	-0.644841	0.45	0.332	1
Itga2b	0.622843	-0.645963	0.639	0.492	1
Kras	0.692199	-0.646074	0.52	0.37	1
Grb2	5.1462e-07	-0.646177	0.779	0.591	0.00768945
Creb1	0.274455	-0.64706	0.257	0.23	1
Clip1	0.96142	-0.64711	0.478	0.341	1
Rps8	1.87547e-06	-0.648063	0.809	0.632	0.0280233
Hmgb1	0.00935404	-0.648893	0.628	0.485	1
Gnaq	0.13443	-0.648984	0.269	0.248	1
Pilra	1.69627e-09	-0.64994	0.871	0.686	2.53456e-05
Pmaip1	1.78937e-17	-0.650441	0.012	0.122	2.67368e-13
Cpeb2	0.00385982	-0.650638	0.157	0.194	1
Adipor2	0.373612	-0.650776	0.387	0.307	1
Itpripl2	0.122382	-0.651208	0.198	0.199	1
Hcls1	1.55339e-09	-0.652229	0.831	0.657	2.32108e-05
Tmpo	0.457645	-0.652704	0.436	0.298	1
Sat1	3.76618e-10	-0.653176	0.913	0.761	5.62742e-06
Pknox1	0.0129284	-0.653468	0.139	0.169	1
Tsc22d4	5.80269e-10	-0.653534	0.843	0.652	8.67039e-06
D16Ertd472e	0.00156505	-0.654062	0.152	0.196	1
Gm34084	0.00576937	-0.655746	0.674	0.508	1
Mapre2	0.00176683	-0.655959	0.149	0.192	1
Rb1cc1	0.966402	-0.656277	0.525	0.363	1
Trpv2	0.286308	-0.656671	0.269	0.239	1
Stk10	0.732226	-0.65716	0.445	0.312	1
Isyna1	2.58797e-06	-0.657175	0.082	0.158	0.0386694
Isg15	0.700682	-0.657213	0.283	0.242	1
Zfp638	0.40368	-0.657325	0.263	0.23	1
Bid	0.10885	-0.65822	0.294	0.269	1
Tmbim6	8.70343e-18	-0.659315	0.931	0.745	1.30047e-13
Camk1d	0.00571909	-0.659404	0.152	0.187	1
Carns1	5.08122e-07	-0.659713	0.086	0.167	0.00759236
Qk	0.605769	-0.66107	0.33	0.264	1
Pnrc1	0.000171569	-0.66232	0.758	0.555	1
Fes	1.31393e-05	-0.663229	0.751	0.567	0.196327
Cd80	1.79382e-12	-0.663574	0.037	0.142	2.68032e-08
Nfat5	0.123557	-0.663939	0.222	0.217	1
Trim12a	0.682449	-0.664134	0.554	0.368	1
Supt4a	3.1191e-08	-0.66414	0.81	0.623	0.000466056
Glud1	0.296701	-0.66442	0.356	0.293	1
Prrc2a	0.126827	-0.664458	0.3	0.269	1
Ddx5	2.71041e-19	-0.664634	0.937	0.831	4.0499e-15
Safb	0.0107305	-0.664639	0.212	0.23	1
Bicd2	0.120914	-0.664961	0.15	0.163	1
Sesn2	0.647201	-0.665521	0.34	0.271	1
Il18rap	0.0486022	-0.665622	0.595	0.442	1
Il1rap	0.256894	-0.666314	0.348	0.298	1
Rgs3	0.254474	-0.666553	0.497	0.323	1
Hnrnpul2	0.33158	-0.66685	0.328	0.273	1
Tnfrsf1a	3.63727e-07	-0.666938	0.771	0.598	0.00543481
Birc2	0.607236	-0.667846	0.28	0.237	1
Usmg5	0.419753	-0.668195	0.504	0.363	1
Por	0.402448	-0.668365	0.537	0.386	1
1700020I14Rik	0.19815	-0.668373	0.502	0.381	1
Pias1	0.0354361	-0.668404	0.188	0.203	1
Gigyf1	0.000865409	-0.66965	0.128	0.176	1
Pnpla7	0.972471	-0.669925	0.353	0.269	1
Wsb1	0.73633	-0.671495	0.273	0.226	1
Atp6v1b2	0.176304	-0.671881	0.554	0.411	1
Ccnd2	3.75472e-10	-0.672571	0.047	0.142	5.6103e-06
Bptf	0.242539	-0.672925	0.415	0.33	1
Pcf11	0.0850931	-0.672984	0.243	0.235	1
Ctsz	0.943727	-0.67319	0.524	0.363	1
Ftl1	5.06564e-58	-0.673251	1	0.998	7.56907e-54
Cd82	0.0285966	-0.673255	0.538	0.418	1
Osgin1	0.173702	-0.67481	0.278	0.253	1
Ing1	0.855326	-0.675693	0.341	0.255	1
Tm9sf3	0.798533	-0.676546	0.449	0.323	1
Hspa8	5.80386e-08	-0.676672	0.825	0.648	0.000867213
Srpk2	0.473372	-0.67812	0.554	0.388	1
Ccr1	1.84593e-14	-0.679641	0.897	0.756	2.75819e-10
Dgkz	0.00362208	-0.679782	0.17	0.203	1
Irf9	0.983499	-0.679881	0.384	0.287	1
Vnn3	1.67946e-08	-0.68053	0.077	0.169	0.000250946
Rab8a	0.736987	-0.680535	0.554	0.377	1
Kat6a	0.220722	-0.681452	0.289	0.255	1
Rps3a1	4.37648e-17	-0.681671	0.877	0.749	6.53933e-13
Klf10	1.61895e-07	-0.683885	0.072	0.156	0.00241904
Taok1	0.252849	-0.684201	0.351	0.293	1
Irf2	0.0204921	-0.684241	0.6	0.449	1
Rell1	0.776835	-0.684331	0.306	0.246	1
Lpcat2	0.0127333	-0.6851	0.683	0.492	1
Tgfb1	0.0420857	-0.685794	0.55	0.436	1
Chsy1	0.096782	-0.686093	0.212	0.212	1
Ube2b	3.95033e-12	-0.68621	0.875	0.679	5.90259e-08
Ubc	2.62404e-14	-0.686215	0.917	0.772	3.92084e-10
Vmp1	0.146419	-0.686321	0.395	0.332	1
Sbno1	0.785702	-0.686831	0.39	0.296	1
Hnrnpll	3.21375e-05	-0.687102	0.134	0.201	0.480199
Tfeb	0.15809	-0.687319	0.212	0.205	1
Ndufa7	0.0065005	-0.687622	0.698	0.494	1
Sik1	3.044e-05	-0.687694	0.11	0.176	0.454835
Zbtb39	2.94372e-11	-0.688593	0.064	0.174	4.39851e-07
Haus8	0.0167685	-0.689689	0.173	0.196	1
Myd88	0.142545	-0.690015	0.6	0.436	1
Gls	0.0113674	-0.69111	0.206	0.226	1
Kdm2a	0.300794	-0.69271	0.389	0.316	1
Gmfg	1.91978e-43	-0.6931	0.974	0.948	2.86854e-39
Notch2	0.011453	-0.694177	0.546	0.44	1
Ppp3ca	0.127216	-0.695315	0.57	0.415	1
Rnf44	0.0457696	-0.696426	0.321	0.293	1
Tyrobp	1.13628e-64	-0.697518	0.994	0.982	1.69783e-60
Med13l	0.027278	-0.698106	0.356	0.323	1
Hdac4	0.278507	-0.698166	0.511	0.384	1
Ypel3	2.5984e-20	-0.699728	0.903	0.777	3.88253e-16
Slc43a2	6.35967e-10	-0.700504	0.068	0.169	9.50262e-06
Slc12a6	0.323131	-0.701029	0.375	0.302	1
Phf1	0.00817611	-0.701485	0.257	0.264	1
Dgkd	0.0161139	-0.701715	0.183	0.205	1
Tax1bp1	3.17043e-07	-0.701911	0.745	0.578	0.00473726
Vgll4	0.0467592	-0.701973	0.207	0.214	1
B9d2	0.00492661	-0.702654	0.188	0.219	1
Ctdsp2	0.0296992	-0.702881	0.352	0.321	1
Nr4a1	1.29187e-18	-0.70343	0.014	0.131	1.93031e-14
Eif4g2	0.00886373	-0.704346	0.582	0.451	1
Bloc1s2	0.0293776	-0.704513	0.279	0.269	1
Tmem140	0.0261216	-0.705133	0.258	0.257	1
Tspan2	0.00281926	-0.705458	0.211	0.242	1
Aftph	0.264482	-0.705784	0.226	0.21	1
Ogfrl1	5.38599e-05	-0.70605	0.81	0.603	0.804775
Krt80	4.79372e-10	-0.706942	0.063	0.165	7.16277e-06
Zcchc11	0.000170506	-0.708172	0.14	0.196	1
Cd274	6.08083e-14	-0.709094	0.033	0.144	9.08598e-10
Ier2	0.00124219	-0.710318	0.756	0.544	1
Atf4	0.884735	-0.71128	0.326	0.255	1
Fam111a	0.0354245	-0.712704	0.584	0.438	1
Setd2	0.177633	-0.712879	0.269	0.244	1
Tnrc6b	0.0171646	-0.713344	0.628	0.46	1
Zmiz1	0.0154873	-0.713565	0.2	0.219	1
Spop	0.299856	-0.713662	0.496	0.37	1
Atp6ap1	0.511298	-0.714381	0.415	0.316	1
Ptp4a2	0.078268	-0.714778	0.485	0.381	1
Pag1	0.0929192	-0.714939	0.584	0.429	1
Birc3	0.900171	-0.715438	0.332	0.253	1
Gpr141	0.522721	-0.715838	0.401	0.282	1
Dynll1	0.558432	-0.715971	0.493	0.37	1
N4bp2l1	0.0102543	-0.715979	0.213	0.23	1
Fosb	5.28243e-15	-0.716856	0.032	0.149	7.89301e-11
Pttg1	0.142549	-0.717137	0.279	0.255	1
Atxn7l1	0.0208222	-0.717355	0.325	0.302	1
Fam129a	0.127937	-0.717883	0.637	0.451	1
Rasgrp4	1.03969e-05	-0.718038	0.689	0.535	0.15535
Eif3a	0.0613413	-0.7182	0.183	0.194	1
Mau2	0.000275637	-0.718904	0.2	0.244	1
Eif2ak3	4.6996e-05	-0.719069	0.145	0.208	0.702214
Nfkbid	0.0533806	-0.719078	0.181	0.194	1
Arid5a	0.0261068	-0.719943	0.393	0.345	1
Arhgef1	0.00276224	-0.720014	0.706	0.508	1
Phf21a	0.113231	-0.721364	0.294	0.266	1
Tpcn1	1.14092e-10	-0.721426	0.074	0.183	1.70476e-06
Mkrn1	3.72716e-06	-0.722575	0.796	0.625	0.0556912
Trove2	0.0404836	-0.72269	0.139	0.163	1
Sh3bp1	0.000711596	-0.72327	0.097	0.147	1
Plk2	0.00703693	-0.724356	0.128	0.165	1
Pabpc1	1.70686e-05	-0.725921	0.693	0.537	0.255038
Rnf167	0.390296	-0.726381	0.522	0.375	1
Itsn2	0.0865245	-0.727578	0.461	0.366	1
Setx	0.00152218	-0.727731	0.181	0.219	1
Mgea5	0.0419278	-0.728468	0.357	0.314	1
Hist1h2bc	2.7381e-19	-0.729324	0.799	0.833	4.09126e-15
Ash1l	0.0111706	-0.730518	0.264	0.269	1
Sgk1	0.826184	-0.732097	0.476	0.35	1
Nipbl	0.434097	-0.733049	0.439	0.332	1
Stk4	0.0171667	-0.733771	0.544	0.42	1
Cd53	3.37043e-15	-0.735447	0.884	0.725	5.03609e-11
Eif1	9.69231e-65	-0.73611	0.996	0.989	1.44823e-60
Chd4	0.781015	-0.736123	0.524	0.354	1
Cdkn1b	0.00221939	-0.736455	0.571	0.456	1
Ndst1	0.0772626	-0.736764	0.27	0.255	1
Cdc42se1	3.14949e-09	-0.73701	0.794	0.616	4.70597e-05
Rc3h1	0.00506808	-0.737686	0.201	0.226	1
Cap1	6.7821e-12	-0.738969	0.845	0.664	1.01338e-07
Arhgap9	0.00147076	-0.739329	0.617	0.47	1
Acsl1	0.204322	-0.741136	0.296	0.26	1
Arhgap5	1.76645e-15	-0.742439	0.037	0.16	2.63942e-11
Rgs14	0.0812827	-0.743974	0.384	0.323	1
Fau	3.64675e-66	-0.744754	0.995	0.986	5.44897e-62
Ifi204	0.000463486	-0.745462	0.146	0.199	1
Morf4l1	1.99505e-06	-0.745957	0.694	0.542	0.02981
Tmcc1	1.08677e-17	-0.746958	0.923	0.788	1.62385e-13
Map7d1	0.0325789	-0.74815	0.354	0.316	1
Rbm39	7.3675e-16	-0.748992	0.82	0.679	1.10085e-11
Usp7	0.0683459	-0.749098	0.278	0.262	1
Dgkh	0.427396	-0.749584	0.258	0.226	1
Srgn	1.94323e-48	-0.749647	0.933	0.998	2.90357e-44
Itgb7	7.73177e-18	-0.750177	0.029	0.158	1.15528e-13
Ythdc1	0.441663	-0.751087	0.395	0.307	1
Emilin2	2.9926e-13	-0.751158	0.761	0.664	4.47155e-09
Chst15	0.00463751	-0.751721	0.197	0.223	1
Fam32a	2.40368e-15	-0.752749	0.808	0.682	3.59158e-11
Cox17	0.0146237	-0.753974	0.677	0.476	1
Fam107b	0.0718983	-0.755257	0.572	0.42	1
Reep3	0.189429	-0.755885	0.556	0.404	1
Bach1	0.0264822	-0.75771	0.485	0.391	1
Mxd1	3.56469e-24	-0.75801	0.971	0.894	5.32635e-20
Stat3	1.35676e-06	-0.758642	0.662	0.533	0.0202727
Tmem43	0.0302511	-0.759324	0.336	0.307	1
Tmem123	0.00757013	-0.759566	0.234	0.251	1
Hnrnpa2b1	0.175398	-0.760335	0.415	0.336	1
Il17ra	5.68804e-12	-0.760842	0.745	0.625	8.49907e-08
Crebbp	0.216092	-0.762156	0.405	0.323	1
Ddx17	0.00366198	-0.763813	0.275	0.284	1
Slfn2	5.09714e-23	-0.764203	0.949	0.869	7.61614e-19
Klf2	6.984e-19	-0.764805	0.954	0.851	1.04355e-14
Usf2	0.0179132	-0.766295	0.357	0.325	1
Rab11fip4	8.35091e-09	-0.766391	0.138	0.237	0.000124779
Lrrc25	0.006456	-0.768074	0.59	0.456	1
Rsrc2	0.0620561	-0.768136	0.493	0.386	1
Tbc1d14	0.00532246	-0.768365	0.492	0.415	1
Rock2	0.0037521	-0.769498	0.239	0.262	1
Rnf19b	0.0709354	-0.770396	0.461	0.37	1
AC139671.1	0.116256	-0.770444	0.513	0.386	1
Tob1	0.244855	-0.770445	0.359	0.298	1
Pik3r5	0.00401228	-0.770533	0.335	0.323	1
Purb	0.0616682	-0.77065	0.454	0.363	1
Msn	3.84194e-15	-0.772554	0.867	0.711	5.74063e-11
Pilrb1	0.164177	-0.773474	0.349	0.296	1
Sema4a	2.89314e-05	-0.774429	0.651	0.519	0.432293
Gm39321	3.66062e-08	-0.774432	0.112	0.205	0.00054697
Sfpq	0.200017	-0.774841	0.366	0.302	1
Lars2	6.60833e-34	-0.775483	0.948	0.901	9.87417e-30
Rabac1	6.95826e-12	-0.775899	0.854	0.661	1.0397e-07
Stat5b	0.0173668	-0.776146	0.352	0.318	1
Sf3b1	3.44839e-10	-0.77694	0.784	0.607	5.15258e-06
Nptn	0.00221821	-0.777122	0.582	0.472	1
[truncated: 394 more rows]
